# Supplementary material for: A universal oral microbiome‐based signature for periodontitis
Source: Imeta. 2024 Jun 12;3(4):e212. doi: 10.1002/imt2.212 (PMC11316925; doi:10.1002/imt2.212)
Supplement: Supplementary file 1 — Table S1: Information of the collection data sets. Table S2: Metadata for the samples in detail. Table S3: Details of species markers. Table S4: Marker species‐related disease according to the Gmrepo database. Table S5: Results of network analysis. Table S6: Network connectivity statistics of the health‐ and case‐enriched species. Table S7: Details of pathway markers. Table S8: Sequencing depth of all the samples. [file IMT2-3-e212-s001.xlsx]

## Sheet: Table S1
Table S1. Information of the collection datasets.
project_id	mesh	disease_fullname	country_fullname	country	num.case	num.control	taxon	data_type	modeling or validation	instrument_model
PRJDB11203	D010518	Periodontitis	Japan	JPN	23	19	species	Metagenomics	modeling	Illumina MiSeq
PRJNA230363	D010518	Periodontitis	People's Republic of China	CHN	10	18	species	Metagenomics	modeling	Illumina HiSeq 2000
PRJNA396840	D010518	Periodontitis	Denmark	DEN	10	10	species	Metagenomics	modeling	Illumina HiSeq 2500
PRJNA678453	D010518	Periodontitis	Denmark	DEN	30	29	species	Metagenomics	modeling	Illumina HiSeq 2500
PRJNA717815	D010518	Periodontitis	Brazil	BRA	14	12	species	Metagenomics	modeling	Illumina HiSeq 4000
PRJNA932553	D010518	Periodontitis	People's Republic of China	CHN	30	18	species	Metagenomics	modeling	Illumina NovaSeq 6000
PRJDB6966	D010518	Periodontitis	Japan	JPN	50	0	species	Metagenomics	validation	Illumina MiSeq
PRJNA552294	D010518	Periodontitis	United States of America	USA	68	0	species	Metagenomics	validation	Illumina HiSeq 4000

## Sheet: Table S2
Table S2. Metadata for the samples in detail.
run_id	biosample_id	bioproject_id	group	country	sex	host_age
DRR285661	SAMD00284689	PRJDB11203	Case	Japan	male	69
DRR285642	SAMD00284670	PRJDB11203	Control	Japan	male	29
DRR285643	SAMD00284671	PRJDB11203	Control	Japan	male	43
DRR285644	SAMD00284672	PRJDB11203	Control	Japan	male	37
DRR285645	SAMD00284673	PRJDB11203	Control	Japan	female	41
DRR285646	SAMD00284674	PRJDB11203	Control	Japan	female	31
DRR285647	SAMD00284675	PRJDB11203	Control	Japan	male	27
DRR285648	SAMD00284676	PRJDB11203	Control	Japan	female	58
DRR285649	SAMD00284677	PRJDB11203	Control	Japan	male	76
DRR285650	SAMD00284678	PRJDB11203	Control	Japan	female	46
DRR285651	SAMD00284679	PRJDB11203	Control	Japan	male	48
DRR285652	SAMD00284680	PRJDB11203	Control	Japan	male	69
DRR285653	SAMD00284681	PRJDB11203	Control	Japan	male	69
DRR285654	SAMD00284682	PRJDB11203	Control	Japan	female	48
DRR285655	SAMD00284683	PRJDB11203	Control	Japan	male	79
DRR285656	SAMD00284684	PRJDB11203	Control	Japan	female	56
DRR285657	SAMD00284685	PRJDB11203	Control	Japan	male	42
DRR285658	SAMD00284686	PRJDB11203	Control	Japan	male	43
DRR285659	SAMD00284687	PRJDB11203	Control	Japan	male	43
DRR285660	SAMD00284688	PRJDB11203	Control	Japan	male	60
DRR285662	SAMD00284690	PRJDB11203	Case	Japan	female	47
DRR285663	SAMD00284691	PRJDB11203	Case	Japan	female	47
DRR285664	SAMD00284692	PRJDB11203	Case	Japan	female	48
DRR285665	SAMD00284693	PRJDB11203	Case	Japan	female	48
DRR285666	SAMD00284694	PRJDB11203	Case	Japan	male	79
DRR285667	SAMD00284695	PRJDB11203	Case	Japan	male	79
DRR285668	SAMD00284696	PRJDB11203	Case	Japan	female	55
DRR285669	SAMD00284697	PRJDB11203	Case	Japan	female	55
DRR285670	SAMD00284698	PRJDB11203	Case	Japan	female	56
DRR285671	SAMD00284699	PRJDB11203	Case	Japan	female	36
DRR285672	SAMD00284700	PRJDB11203	Case	Japan	female	36
DRR285673	SAMD00284701	PRJDB11203	Case	Japan	male	50
DRR285674	SAMD00284702	PRJDB11203	Case	Japan	male	50
DRR285675	SAMD00284703	PRJDB11203	Case	Japan	female	48
DRR285676	SAMD00284704	PRJDB11203	Case	Japan	male	42
DRR285677	SAMD00284705	PRJDB11203	Case	Japan	female	59
DRR285678	SAMD00284706	PRJDB11203	Case	Japan	female	59
DRR285679	SAMD00284707	PRJDB11203	Case	Japan	male	43
DRR285680	SAMD00284708	PRJDB11203	Case	Japan	male	43
DRR285681	SAMD00284709	PRJDB11203	Case	Japan	male	60
DRR285682	SAMD00284710	PRJDB11203	Case	Japan	male	60
DRR285683	SAMD00284711	PRJDB11203	Case	Japan	female	56
SRR2037083	SAMN03703354	PRJNA230363	control	China
SRR2037084	SAMN03703355	PRJNA230363	control	China
SRR2037085	SAMN03703356	PRJNA230363	control	China
SRR2037087	SAMN03703357	PRJNA230363	control	China
SRR2037088	SAMN03703358	PRJNA230363	control	China
SRR2037089	SAMN03703359	PRJNA230363	control	China
SRR2037090	SAMN03703360	PRJNA230363	control	China
SRR2037091	SAMN03703361	PRJNA230363	control	China
SRR2034637	SAMN03703350	PRJNA230363	case	China
SRR2034638	SAMN03703351	PRJNA230363	case	China
SRR2034639	SAMN03703352	PRJNA230363	case	China
SRR2034640	SAMN03703353	PRJNA230363	control	China
SRR1044006	SAMN02428034	PRJNA230363	case	China
SRR1044017	SAMN02428035	PRJNA230363	case	China
SRR1044032	SAMN02428036	PRJNA230363	case	China
SRR1044033	SAMN02428037	PRJNA230363	case	China
SRR1044034	SAMN02428038	PRJNA230363	case	China
SRR1044035	SAMN02428039	PRJNA230363	case	China
SRR1044036	SAMN02428040	PRJNA230363	case	China
SRR1045092	SAMN02428041	PRJNA230363	control	China
SRR1045093	SAMN02428042	PRJNA230363	control	China
SRR1045094	SAMN02428043	PRJNA230363	control	China
SRR1045095	SAMN02428044	PRJNA230363	control	China
SRR1045096	SAMN02428045	PRJNA230363	control	China
SRR1045097	SAMN02428047	PRJNA230363	control	China
SRR1045098	SAMN02428048	PRJNA230363	control	China
SRR1045099	SAMN02428049	PRJNA230363	control	China
SRR1045100	SAMN02428050	PRJNA230363	control	China
SRR5892194	SAMN07440127	PRJNA396840	Case	Denmark
SRR5892196	SAMN07440122	PRJNA396840	Case	Denmark
SRR5892197	SAMN07440121	PRJNA396840	Case	Denmark
SRR5892198	SAMN07440120	PRJNA396840	Case	Denmark
SRR5892199	SAMN07440119	PRJNA396840	Case	Denmark
SRR5892201	SAMN07440125	PRJNA396840	Case	Denmark
SRR5892202	SAMN07440124	PRJNA396840	Case	Denmark
SRR5892203	SAMN07440123	PRJNA396840	Case	Denmark
SRR5892206	SAMN07440126	PRJNA396840	Case	Denmark
SRR5892208	SAMN07440138	PRJNA396840	Control	Denmark
SRR5892209	SAMN07440137	PRJNA396840	Control	Denmark
SRR5892211	SAMN07440129	PRJNA396840	Control	Denmark
SRR5892212	SAMN07440132	PRJNA396840	Control	Denmark
SRR5892213	SAMN07440131	PRJNA396840	Control	Denmark
SRR5892214	SAMN07440134	PRJNA396840	Control	Denmark
SRR5892215	SAMN07440133	PRJNA396840	Control	Denmark
SRR5892217	SAMN07440135	PRJNA396840	Control	Denmark
SRR5892193	SAMN07440128	PRJNA396840	Case	Denmark
SRR5892210	SAMN07440130	PRJNA396840	Control	Denmark
SRR5892216	SAMN07440136	PRJNA396840	Control	Denmark
SRR13061492	SAMN16796830	PRJNA678453	Control	Denmark	male	58
SRR13061503	SAMN16796829	PRJNA678453	Control	Denmark	male	58
SRR13061505	SAMN16796887	PRJNA678453	Case	Denmark	female	76
SRR13061506	SAMN16796886	PRJNA678453	Case	Denmark	female	76
SRR13061507	SAMN16796885	PRJNA678453	Case	Denmark	male	56
SRR13061508	SAMN16796884	PRJNA678453	Case	Denmark	male	56
SRR13061509	SAMN16796883	PRJNA678453	Case	Denmark	male	56
SRR13061510	SAMN16796882	PRJNA678453	Case	Denmark	male	77
SRR13061511	SAMN16796881	PRJNA678453	Case	Denmark	male	77
SRR13061512	SAMN16796880	PRJNA678453	Case	Denmark	male	77
SRR13061513	SAMN16796879	PRJNA678453	Case	Denmark	female	71
SRR13061514	SAMN16796828	PRJNA678453	Control	Denmark	male	67
SRR13061515	SAMN16796878	PRJNA678453	Case	Denmark	female	71
SRR13061516	SAMN16796877	PRJNA678453	Case	Denmark	female	71
SRR13061517	SAMN16796876	PRJNA678453	Case	Denmark	female	59
SRR13061518	SAMN16796875	PRJNA678453	Case	Denmark	female	59
SRR13061519	SAMN16796874	PRJNA678453	Case	Denmark	female	59
SRR13061520	SAMN16796873	PRJNA678453	Case	Denmark	male	67
SRR13061521	SAMN16796872	PRJNA678453	Case	Denmark	male	67
SRR13061522	SAMN16796871	PRJNA678453	Case	Denmark	male	67
SRR13061523	SAMN16796870	PRJNA678453	Case	Denmark	female	55
SRR13061524	SAMN16796869	PRJNA678453	Case	Denmark	female	55
SRR13061525	SAMN16796827	PRJNA678453	Control	Denmark	male	67
SRR13061526	SAMN16796868	PRJNA678453	Case	Denmark	female	55
SRR13061527	SAMN16796867	PRJNA678453	Case	Denmark	female	70
SRR13061528	SAMN16796865	PRJNA678453	Case	Denmark	female	70
SRR13061529	SAMN16796864	PRJNA678453	Case	Denmark	female	55
SRR13061530	SAMN16796863	PRJNA678453	Case	Denmark	female	55
SRR13061531	SAMN16796862	PRJNA678453	Case	Denmark	female	55
SRR13061532	SAMN16796861	PRJNA678453	Case	Denmark	male	56
SRR13061533	SAMN16796860	PRJNA678453	Case	Denmark	male	56
SRR13061534	SAMN16796859	PRJNA678453	Case	Denmark	male	56
SRR13061535	SAMN16796858	PRJNA678453	Case	Denmark	male	69
SRR13061536	SAMN16796826	PRJNA678453	Control	Denmark	male	67
SRR13061537	SAMN16796856	PRJNA678453	Case	Denmark	male	69
SRR13061538	SAMN16796855	PRJNA678453	Control	Denmark	female	57
SRR13061539	SAMN16796854	PRJNA678453	Control	Denmark	female	57
SRR13061540	SAMN16796853	PRJNA678453	Control	Denmark	female	57
SRR13061541	SAMN16796852	PRJNA678453	Control	Denmark	male	60
SRR13061542	SAMN16796851	PRJNA678453	Control	Denmark	male	60
SRR13061543	SAMN16796850	PRJNA678453	Control	Denmark	male	60
SRR13061544	SAMN16796849	PRJNA678453	Control	Denmark	female	61
SRR13061545	SAMN16796848	PRJNA678453	Control	Denmark	female	61
SRR13061546	SAMN16796847	PRJNA678453	Control	Denmark	female	61
SRR13061547	SAMN16796825	PRJNA678453	Control	Denmark	female	61
SRR13061548	SAMN16796846	PRJNA678453	Control	Denmark	male	57
SRR13061549	SAMN16796845	PRJNA678453	Control	Denmark	male	57
SRR13061550	SAMN16796844	PRJNA678453	Control	Denmark	male	57
SRR13061551	SAMN16796843	PRJNA678453	Control	Denmark	female	71
SRR13061552	SAMN16796841	PRJNA678453	Control	Denmark	female	71
SRR13061553	SAMN16796839	PRJNA678453	Control	Denmark	female	62
SRR13061554	SAMN16796838	PRJNA678453	Control	Denmark	female	62
SRR13061555	SAMN16796836	PRJNA678453	Control	Denmark	female	50
SRR13061564	SAMN16796835	PRJNA678453	Control	Denmark	female	50
SRR13061575	SAMN16796833	PRJNA678453	Control	Denmark	female	62
SRR13061576	SAMN16796824	PRJNA678453	Control	Denmark	female	61
SRR13061577	SAMN16796823	PRJNA678453	Control	Denmark	female	61
SRR13061588	SAMN16796832	PRJNA678453	Control	Denmark	female	62
SRR13061599	SAMN16796831	PRJNA678453	Control	Denmark	male	58
SRR14122725	SAMN18514989	PRJNA717815	Control	Brazil
SRR14122727	SAMN18514987	PRJNA717815	Control	Brazil
SRR14122728	SAMN18514986	PRJNA717815	Control	Brazil
SRR14122729	SAMN18514985	PRJNA717815	Control	Brazil
SRR14122731	SAMN18515007	PRJNA717815	Case	Brazil
SRR14122733	SAMN18515005	PRJNA717815	Case	Brazil
SRR14122735	SAMN18515003	PRJNA717815	Case	Brazil
SRR14122738	SAMN18514983	PRJNA717815	Control	Brazil
SRR14122742	SAMN18514997	PRJNA717815	Case	Brazil
SRR14122744	SAMN18514995	PRJNA717815	Case	Brazil
SRR14122745	SAMN18514994	PRJNA717815	Case	Brazil
SRR14122747	SAMN18514992	PRJNA717815	Control	Brazil
SRR14122749	SAMN18514982	PRJNA717815	Control	Brazil
SRR14122724	SAMN18514990	PRJNA717815	Control	Brazil
SRR14122726	SAMN18514988	PRJNA717815	Control	Brazil
SRR14122730	SAMN18514984	PRJNA717815	Control	Brazil
SRR14122732	SAMN18515006	PRJNA717815	Case	Brazil
SRR14122734	SAMN18515004	PRJNA717815	Case	Brazil
SRR14122736	SAMN18515002	PRJNA717815	Case	Brazil
SRR14122737	SAMN18515001	PRJNA717815	Case	Brazil
SRR14122739	SAMN18515000	PRJNA717815	Case	Brazil
SRR14122740	SAMN18514999	PRJNA717815	Case	Brazil
SRR14122741	SAMN18514998	PRJNA717815	Case	Brazil
SRR14122743	SAMN18514996	PRJNA717815	Case	Brazil
SRR14122746	SAMN18514993	PRJNA717815	Control	Brazil
SRR14122748	SAMN18514991	PRJNA717815	Control	Brazil
SRR23388424	SAMN33196917	PRJNA932553	Control	China
SRR23388425	SAMN33196916	PRJNA932553	Control	China
SRR23388426	SAMN33196915	PRJNA932553	Control	China
SRR23388427	SAMN33196914	PRJNA932553	Control	China
SRR23388428	SAMN33196913	PRJNA932553	Control	China
SRR23388429	SAMN33196955	PRJNA932553	Case	China
SRR23388430	SAMN33196954	PRJNA932553	Case	China
SRR23388431	SAMN33196953	PRJNA932553	Case	China
SRR23388432	SAMN33196952	PRJNA932553	Case	China
SRR23388433	SAMN33196951	PRJNA932553	Case	China
SRR23388434	SAMN33196950	PRJNA932553	Case	China
SRR23388435	SAMN33196949	PRJNA932553	Case	China
SRR23388436	SAMN33196948	PRJNA932553	Case	China
SRR23388437	SAMN33196912	PRJNA932553	Control	China
SRR23388438	SAMN33196947	PRJNA932553	Case	China
SRR23388439	SAMN33196946	PRJNA932553	Case	China
SRR23388440	SAMN33196945	PRJNA932553	Case	China
SRR23388441	SAMN33196944	PRJNA932553	Case	China
SRR23388442	SAMN33196943	PRJNA932553	Case	China
SRR23388443	SAMN33196942	PRJNA932553	Case	China
SRR23388444	SAMN33196941	PRJNA932553	Case	China
SRR23388445	SAMN33196940	PRJNA932553	Case	China
SRR23388446	SAMN33196939	PRJNA932553	Case	China
SRR23388447	SAMN33196938	PRJNA932553	Case	China
SRR23388448	SAMN33196911	PRJNA932553	Control	China
SRR23388449	SAMN33196937	PRJNA932553	Case	China
SRR23388450	SAMN33196936	PRJNA932553	Case	China
SRR23388451	SAMN33196935	PRJNA932553	Case	China
SRR23388452	SAMN33196934	PRJNA932553	Case	China
SRR23388453	SAMN33196933	PRJNA932553	Case	China
SRR23388454	SAMN33196932	PRJNA932553	Case	China
SRR23388455	SAMN33196931	PRJNA932553	Case	China
SRR23388456	SAMN33196930	PRJNA932553	Case	China
SRR23388457	SAMN33196929	PRJNA932553	Case	China
SRR23388458	SAMN33196928	PRJNA932553	Case	China
SRR23388459	SAMN33196910	PRJNA932553	Control	China
SRR23388460	SAMN33196927	PRJNA932553	Case	China
SRR23388461	SAMN33196926	PRJNA932553	Case	China
SRR23388462	SAMN33196925	PRJNA932553	Control	China
SRR23388463	SAMN33196924	PRJNA932553	Control	China
SRR23388464	SAMN33196923	PRJNA932553	Control	China
SRR23388465	SAMN33196922	PRJNA932553	Control	China
SRR23388466	SAMN33196921	PRJNA932553	Control	China
SRR23388467	SAMN33196920	PRJNA932553	Control	China
SRR23388468	SAMN33196919	PRJNA932553	Control	China
SRR23388469	SAMN33196918	PRJNA932553	Control	China
SRR23388470	SAMN33196909	PRJNA932553	Control	China
SRR23388471	SAMN33196219	PRJNA932553	Control	China
DRR129551	SAMD00116486	PRJDB6966	Case	Japan
DRR129553	SAMD00116487	PRJDB6966	Case	Japan
DRR129555	SAMD00116488	PRJDB6966	Case	Japan
DRR129557	SAMD00116489	PRJDB6966	Case	Japan
DRR129559	SAMD00116490	PRJDB6966	Case	Japan
DRR129561	SAMD00116491	PRJDB6966	Case	Japan
DRR129563	SAMD00116492	PRJDB6966	Case	Japan
DRR129565	SAMD00116493	PRJDB6966	Case	Japan
DRR129567	SAMD00116494	PRJDB6966	Case	Japan
DRR129569	SAMD00116495	PRJDB6966	Case	Japan
DRR129571	SAMD00116496	PRJDB6966	Case	Japan
DRR129573	SAMD00116497	PRJDB6966	Case	Japan
DRR129575	SAMD00116498	PRJDB6966	Case	Japan
DRR129577	SAMD00116499	PRJDB6966	Case	Japan
DRR129579	SAMD00116500	PRJDB6966	Case	Japan
DRR129581	SAMD00116501	PRJDB6966	Case	Japan
DRR129583	SAMD00116502	PRJDB6966	Case	Japan
DRR129585	SAMD00116503	PRJDB6966	Case	Japan
DRR129587	SAMD00116504	PRJDB6966	Case	Japan
DRR129589	SAMD00116505	PRJDB6966	Case	Japan
DRR129591	SAMD00116506	PRJDB6966	Case	Japan
DRR129593	SAMD00116507	PRJDB6966	Case	Japan
DRR129595	SAMD00116508	PRJDB6966	Case	Japan
DRR129597	SAMD00116509	PRJDB6966	Case	Japan
DRR129599	SAMD00116510	PRJDB6966	Case	Japan
DRR129601	SAMD00116511	PRJDB6966	Case	Japan
DRR129603	SAMD00116512	PRJDB6966	Case	Japan
DRR129605	SAMD00116513	PRJDB6966	Case	Japan
DRR129607	SAMD00116514	PRJDB6966	Case	Japan
DRR129609	SAMD00116515	PRJDB6966	Case	Japan
DRR129611	SAMD00116516	PRJDB6966	Case	Japan
DRR129613	SAMD00116517	PRJDB6966	Case	Japan
DRR129615	SAMD00116518	PRJDB6966	Case	Japan
DRR129617	SAMD00116519	PRJDB6966	Case	Japan
DRR129619	SAMD00116520	PRJDB6966	Case	Japan
DRR129621	SAMD00116521	PRJDB6966	Case	Japan
DRR129623	SAMD00116522	PRJDB6966	Case	Japan
DRR129625	SAMD00116523	PRJDB6966	Case	Japan
DRR129627	SAMD00116524	PRJDB6966	Case	Japan
DRR129629	SAMD00116525	PRJDB6966	Case	Japan
DRR129631	SAMD00116526	PRJDB6966	Case	Japan
DRR129633	SAMD00116527	PRJDB6966	Case	Japan
DRR129635	SAMD00116528	PRJDB6966	Case	Japan
DRR129637	SAMD00116529	PRJDB6966	Case	Japan
DRR129639	SAMD00116530	PRJDB6966	Case	Japan
DRR129641	SAMD00116531	PRJDB6966	Case	Japan
DRR129643	SAMD00116532	PRJDB6966	Case	Japan
DRR129645	SAMD00116533	PRJDB6966	Case	Japan
DRR129647	SAMD00116534	PRJDB6966	Case	Japan
DRR129649	SAMD00116535	PRJDB6966	Case	Japan
SRR9684942	SAMN12211527	PRJNA552294	Case	United States of America	female
SRR9684943	SAMN12211528	PRJNA552294	Case	United States of America	female
SRR9684944	SAMN12211525	PRJNA552294	Case	United States of America	male
SRR9684945	SAMN12211503	PRJNA552294	Case	United States of America	male
SRR9684946	SAMN12211516	PRJNA552294	Case	United States of America	male
SRR9684947	SAMN12211524	PRJNA552294	Case	United States of America	female
SRR9684948	SAMN12211521	PRJNA552294	Case	United States of America	female
SRR9684949	SAMN12211522	PRJNA552294	Case	United States of America	male
SRR9684950	SAMN12211515	PRJNA552294	Case	United States of America	male
SRR9684951	SAMN12211529	PRJNA552294	Case	United States of America	female
SRR9684952	SAMN12211530	PRJNA552294	Case	United States of America	female
SRR9684953	SAMN12211518	PRJNA552294	Case	United States of America	male
SRR9684954	SAMN12211479	PRJNA552294	Case	United States of America	male
SRR9684955	SAMN12211480	PRJNA552294	Case	United States of America	female
SRR9684956	SAMN12211517	PRJNA552294	Case	United States of America	female
SRR9684957	SAMN12211473	PRJNA552294	Case	United States of America	female
SRR9684958	SAMN12211474	PRJNA552294	Case	United States of America	female
SRR9684959	SAMN12211471	PRJNA552294	Case	United States of America	female
SRR9684960	SAMN12211472	PRJNA552294	Case	United States of America	male
SRR9684961	SAMN12211512	PRJNA552294	Case	United States of America	male
SRR9684962	SAMN12211478	PRJNA552294	Case	United States of America	male
SRR9684963	SAMN12211475	PRJNA552294	Case	United States of America	male
SRR9684964	SAMN12211476	PRJNA552294	Case	United States of America	male
SRR9684965	SAMN12211504	PRJNA552294	Case	United States of America	female
SRR9684966	SAMN12211511	PRJNA552294	Case	United States of America	male
SRR9684967	SAMN12211514	PRJNA552294	Case	United States of America	female
SRR9684968	SAMN12211526	PRJNA552294	Case	United States of America	male
SRR9684969	SAMN12211523	PRJNA552294	Case	United States of America	male
SRR9684970	SAMN12211477	PRJNA552294	Case	United States of America	male
SRR9684971	SAMN12211513	PRJNA552294	Case	United States of America	male
SRR9684972	SAMN12211494	PRJNA552294	Case	United States of America	female
SRR9684973	SAMN12211493	PRJNA552294	Case	United States of America	female
SRR9684974	SAMN12211492	PRJNA552294	Case	United States of America	male
SRR9684975	SAMN12211491	PRJNA552294	Case	United States of America	male
SRR9684976	SAMN12211498	PRJNA552294	Case	United States of America	female
SRR9684977	SAMN12211497	PRJNA552294	Case	United States of America	female
SRR9684978	SAMN12211496	PRJNA552294	Case	United States of America	female
SRR9684979	SAMN12211495	PRJNA552294	Case	United States of America	female
SRR9684980	SAMN12211538	PRJNA552294	Case	United States of America	female
SRR9684981	SAMN12211537	PRJNA552294	Case	United States of America	male
SRR9684982	SAMN12211500	PRJNA552294	Case	United States of America	female
SRR9684983	SAMN12211499	PRJNA552294	Case	United States of America	female
SRR9684984	SAMN12211520	PRJNA552294	Case	United States of America	female
SRR9684985	SAMN12211519	PRJNA552294	Case	United States of America	female
SRR9684986	SAMN12211532	PRJNA552294	Case	United States of America	female
SRR9684987	SAMN12211531	PRJNA552294	Case	United States of America	female
SRR9684988	SAMN12211533	PRJNA552294	Case	United States of America	female
SRR9684989	SAMN12211505	PRJNA552294	Case	United States of America	female
SRR9684990	SAMN12211506	PRJNA552294	Case	United States of America	male
SRR9684991	SAMN12211507	PRJNA552294	Case	United States of America	female
SRR9684992	SAMN12211502	PRJNA552294	Case	United States of America	male
SRR9684993	SAMN12211508	PRJNA552294	Case	United States of America	female
SRR9684994	SAMN12211501	PRJNA552294	Case	United States of America	male
SRR9684995	SAMN12211535	PRJNA552294	Case	United States of America	male
SRR9684996	SAMN12211536	PRJNA552294	Case	United States of America	male
SRR9684997	SAMN12211534	PRJNA552294	Case	United States of America	female
SRR9684998	SAMN12211489	PRJNA552294	Case	United States of America	male
SRR9684999	SAMN12211490	PRJNA552294	Case	United States of America	female
SRR9685000	SAMN12211509	PRJNA552294	Case	United States of America	male
SRR9685001	SAMN12211510	PRJNA552294	Case	United States of America	male
SRR9685002	SAMN12211483	PRJNA552294	Case	United States of America	female
SRR9685003	SAMN12211484	PRJNA552294	Case	United States of America	male
SRR9685004	SAMN12211481	PRJNA552294	Case	United States of America	male
SRR9685005	SAMN12211482	PRJNA552294	Case	United States of America	male
SRR9685006	SAMN12211487	PRJNA552294	Case	United States of America	female
SRR9685007	SAMN12211488	PRJNA552294	Case	United States of America	male
SRR9685008	SAMN12211485	PRJNA552294	Case	United States of America	female
SRR9685009	SAMN12211486	PRJNA552294	Case	United States of America	female

## Sheet: Table S3
Table S3. Detail of species markers.
species_name	LDA	p_value	project_id	nrproj
Colibacter_massiliensis	2.80228	0.0493813	PRJNA717815	1
GGB4333_SGB5935	3.41554	0.000282104	PRJNA678453	6
Fusobacterium_nucleatum	4.19623	0.000880743	PRJNA396840	3
Eubacterium_minutum	2.59551	0.0091929	PRJNA932553	2
Campylobacter_rectus	3.21092	0.00135891	PRJNA717815	4
Prevotella_conceptionensis	3.75455	0.00106849	PRJNA717815	2
GGB2665_SGB3591	2.6166	0.00156405	PRJNA678453	3
Bacteroidetes_unclassified_SGB1343	3.08755	0.00107191	PRJNA717815	3
Selenomonas_sp_oral_taxon_126	3.01542	0.00291877	PRJNA230363	3
Selenomonas_sputigena	3.5104	0.000907809	PRJNA717815	3
Oribacterium_sinus	-3.72392	0.00363395	PRJNA717815	3
Streptococcus_parasanguinis	-3.74866	0.0264525	PRJNA932553	3
GGB2676_SGB3611	2.68697	0.0493813	PRJNA717815	3
Parvimonas_micra	3.98734	1.89961e-05	PRJNA717815	3
GGB4533_SGB6246	2.74327	0.0201885	PRJNA717815	2
Centipeda_periodontii	3.11696	0.00477783	PRJNA230363	1
Porphyromonas_pasteri	-3.65682	0.00263771	PRJNA678453	3
Capnocytophaga_sp_oral_taxon_332	3.96466	0.000323493	PRJNA230363	1
Selenomonas_SGB5892	2.5181	0.0177901	PRJNA230363	1
Streptococcus_cristatus	-3.43039	0.00247045	PRJNA678453	2
Eubacterium_sulci	-3.58784	0.026079	PRJNA717815	2
Desulfobulbus_oralis	3.46201	1.52857e-05	PRJNA678453	3
Prevotella_multiformis	3.3569	0.0121592	PRJNA717815	3
Oribacterium_sinus	-3.00696	0.00337017	PRJNA932553	3
Porphyromonas_gingivalis	4.43624	5.75492e-05	PRJNA932553	6
Selenomonas_flueggei	2.91822	0.0151923	PRJNA230363	1
Rothia_mucilaginosa	-4.45539	0.0164171	PRJNA932553	2
GGB12790_SGB19845	3.36335	0.00030599	PRJNA717815	2
GGB49229_SGB69060	2.56163	0.0121592	PRJNA717815	4
Treponema_sp_Marseille_Q3903	2.56953	0.00613888	PRJNA932553	1
Prevotella_maculosa	2.77013	0.00302847	PRJNA717815	1
Selenomonas_sp_FOBRC6	-3.04991	0.0295022	PRJNA932553	1
Candidatus_Nanosynsacchari_sp_TM7_ANC_38_39_G1_1	3.7673	0.0487008	PRJNA230363	2
Prevotella_sp_oral_taxon_473	2.34633	0.0410241	PRJNA932553	2
Actinomyces_SGB17168	-4.02485	0.0451007	PRJNA230363	2
GGB1474_SGB2040	3.1882	0.0436085	PRJNA932553	2
GGB2676_SGB3611	2.94821	0.0344401	PRJNA932553	3
Lautropia_mirabilis	-4.30774	0.00333263	PRJDB11203	3
Leptotrichia_sp_oral_taxon_498	3.75544	0.00120786	PRJNA230363	2
GGB3394_SGB4498	-2.98767	0.0186052	PRJNA717815	2
Prevotella_saccharolytica	2.48801	0.0249354	PRJNA717815	3
Lachnoanaerobaculum_saburreum	3.2883	0.0201073	PRJNA230363	1
Gemella_sanguinis	-3.12724	0.0451007	PRJNA230363	3
Prevotella_veroralis	3.93375	0.000150839	PRJNA230363	1
Streptococcus_peroris	3.21365	0.0119143	PRJNA678453	1
Eikenella_halliae	-3.30085	0.0224824	PRJDB11203	1
Oribacterium_parvum	-3.04313	0.00637691	PRJNA717815	3
GGB6814_SGB9728	-2.34354	0.0190853	PRJNA678453	1
Pseudoleptotrichia_goodfellowii	2.0921	0.0155697	PRJNA678453	1
Oribacterium_asaccharolyticum	-2.91535	0.0171911	PRJNA717815	1
Leptotrichia_buccalis	3.93448	0.00101086	PRJNA230363	2
GGB10852_SGB17523	3.22068	0.00030599	PRJNA717815	5
Porphyromonas_sp_oral_taxon_278	3.62533	0.0133765	PRJNA932553	1
Bacteroidetes_oral_taxon_274	3.4654	0.0127422	PRJNA717815	3
Actinomyces_SGB17154	3.7424	0.0148856	PRJNA678453	1
Dialister_invisus	3.36619	0.0248359	PRJDB11203	3
Porphyromonas_gingivalis	3.85583	0.045098	PRJNA396840	6
GGB1022_SGB1315	3.7524	0.0123285	PRJNA230363	3
GGB1188_SGB1538	3.24625	0.0249589	PRJNA932553	4
Corynebacterium_durum	-4.16123	0.00112147	PRJDB11203	2
Actinomyces_sp_ICM58	-4.04636	0.012229	PRJNA678453	1
GGB12788_SGB19831	-2.97079	0.0172784	PRJNA678453	2
Anaerolineaceae_bacterium_oral_taxon_439	2.32419	0.0119143	PRJNA678453	2
Actinomyces_sp_S6_Spd3	-3.34542	0.0126729	PRJNA717815	3
GGB1611_SGB2208	2.52049	0.00123611	PRJNA230363	3
Streptococcus_salivarius	-4.23648	0.0261088	PRJNA932553	1
Porphyromonas_gingivalis	4.5022	0.00250719	PRJNA717815	6
Peptostreptococcus_stomatis	3.38787	0.0490618	PRJNA932553	4
GGB4333_SGB5935	3.33155	0.00482747	PRJNA932553	6
Prevotella_pleuritidis	2.52332	0.0312708	PRJNA230363	2
Prevotella_baroniae	2.68303	0.00769403	PRJNA717815	2
Peptostreptococcaceae_bacterium_oral_taxon_113	3.46255	0.017943	PRJDB11203	2
TM7_phylum_sp_oral_taxon_350	3.2717	0.0060394	PRJNA717815	2
Prevotella_nanceiensis	-3.58379	0.0179987	PRJNA932553	2
Treponema_lecithinolyticum	2.96726	0.0110873	PRJNA678453	3
GGB2674_SGB3609	2.45264	0.0121592	PRJNA717815	1
Prevotella_pleuritidis	3.47594	0.00749628	PRJNA717815	2
Prevotella_oralis	2.21795	0.0232508	PRJNA230363	1
Treponema_maltophilum	3.03805	0.00896513	PRJNA230363	4
Streptococcus_sp_A12	-4.07233	0.0016915	PRJNA717815	4
Porphyromonas_gingivalis	4.23607	0.00901703	PRJNA230363	6
Eubacterium_nodatum	3.12054	0.045098	PRJNA396840	6
Kingella_denitrificans	-2.1163	0.011327	PRJNA678453	2
Actinomyces_johnsonii	-3.31786	0.00514046	PRJNA678453	2
Treponema_sp_Marseille_Q4130	2.42168	0.00453126	PRJNA230363	2
Lachnospiraceae_bacterium_oral_taxon_500	3.14272	9.44526e-05	PRJNA717815	2
Candidatus_Nanoperiomorbus_periodonticus	4.00826	0.0168978	PRJNA230363	2
Aggregatibacter_segnis	3.19762	0.00413091	PRJNA932553	2
Treponema_SGB3604	2.50587	0.013002	PRJNA396840	5
Streptococcus_constellatus	3.39464	0.0246798	PRJNA717815	3
Eubacterium_saphenum	2.58802	0.00833416	PRJNA230363	4
Bacteroidetes_oral_taxon_274	2.88206	0.0323245	PRJNA396840	3
Prevotella_jejuni	-3.20462	0.0432288	PRJNA932553	1
Schaalia_georgiae	2.48936	0.039894	PRJNA932553	1
GGB1611_SGB2208	2.56833	0.0340015	PRJNA717815	3
GGB4733_SGB6555	-3.36588	0.0451007	PRJNA230363	1
Phocaeicola_abscessus	2.43171	0.0121592	PRJNA717815	4
GGB3386_SGB4474	2.87493	0.0107519	PRJNA932553	2
Streptococcus_constellatus	2.46071	0.0373586	PRJNA230363	3
Prevotella_micans	3.41412	0.00272024	PRJNA230363	2
Aggregatibacter_sp_oral_taxon_458	-3.16052	5.58713e-06	PRJNA678453	1
Streptococcus_mitis	3.61829	0.0386715	PRJNA932553	2
Fretibacterium_fastidiosum	2.92809	0.00135891	PRJNA717815	4
Selenomonas_sputigena	3.62812	0.047587	PRJNA230363	3
Treponema_medium	2.44884	0.00787452	PRJNA932553	1
Stomatobaculum_SGB5266	-3.04867	0.0478354	PRJNA932553	3
Peptostreptococcus_stomatis	3.32248	0.013002	PRJNA396840	4
Campylobacter_SGB19314	-2.45644	0.042905	PRJNA932553	2
Streptococcus_sinensis	-2.6554	0.0208939	PRJNA932553	2
Treponema_denticola	3.44867	0.00107191	PRJNA717815	6
Treponema_denticola	3.09261	0.00517529	PRJNA396840	6
Selenomonas_noxia	3.41755	0.00274292	PRJNA717815	1
Campylobacter_rectus	3.31342	2.55525e-05	PRJNA678453	4
Aggregatibacter_segnis	3.71337	0.0334443	PRJNA230363	2
Actinomyces_sp_oral_taxon_448	-4.21714	0.00139027	PRJNA678453	1
Capnocytophaga_ochracea	3.27206	0.000474644	PRJNA717815	1
Actinomyces_naeslundii	-3.84073	0.00686621	PRJDB11203	3
Dialister_pneumosintes	2.7967	0.031678	PRJNA678453	2
Leptotrichia_hofstadii	-3.56683	0.00109459	PRJNA678453	2
Bacteroidetes_unclassified_SGB1343	3.65651	0.00542008	PRJNA932553	3
Cardiobacterium_hominis	-3.15353	0.031689	PRJNA678453	1
Gemella_sanguinis	-3.67135	0.0295022	PRJNA932553	3
Treponema_denticola	3.58494	0.00021684	PRJNA678453	6
Prevotella_conceptionensis	3.76509	0.0137312	PRJNA230363	2
Porphyromonas_gingivalis	5.06937	0.0317524	PRJDB11203	6
TM7_phylum_sp_oral_taxon_351	-2.72864	0.0246798	PRJNA717815	3
Treponema_SGB3604	3.136	0.00453126	PRJNA230363	5
Eubacterium_nodatum	3.53172	0.0304764	PRJNA932553	6
Dialister_invisus	3.43233	0.00839987	PRJNA717815	3
Actinomyces_bouchesdurhonensis	-3.63885	0.0451007	PRJNA230363	2
Stomatobaculum_SGB5266	-2.94449	0.0373391	PRJNA678453	3
Mogibacterium_timidum	3.29301	0.0201885	PRJNA717815	3
Anaeroglobus_geminatus	3.48662	0.00415989	PRJNA230363	3
Treponema_socranskii	2.96639	0.0261969	PRJNA230363	2
Porphyromonas_endodontalis	4.00535	0.0282688	PRJNA932553	6
Lachnoanaerobaculum_sp_ICM7	-2.85563	0.014202	PRJNA932553	2
Actinomyces_dentalis	3.17314	0.00598842	PRJNA717815	2
GGB3388_SGB4476	3.70875	0.00251035	PRJNA230363	2
Bacteroidaceae_bacterium	-4.13743	0.00112821	PRJNA717815	1
Lautropia_mirabilis	-2.53808	0.00164866	PRJNA678453	3
GGB4786_SGB6625	-2.37874	0.0185692	PRJNA678453	2
GGB1201_SGB1566	3.11796	0.00769403	PRJNA717815	2
Campylobacter_gracilis	3.09911	0.000317519	PRJNA717815	1
GGB4538_SGB6253	-2.36982	0.00967676	PRJNA678453	1
Capnocytophaga_sp_oral_taxon_863	-2.72401	0.0185692	PRJNA678453	1
GGB4533_SGB6246	-3.39231	0.00550694	PRJNA678453	2
Eubacterium_brachy	3.41335	0.00515896	PRJNA396840	3
Mycoplasma_salivarium	2.21699	0.0438384	PRJNA932553	1
Pyramidobacter_piscolens	2.28969	0.0453549	PRJNA932553	1
Veillonella_rogosae	-4.36036	0.00118449	PRJNA717815	2
Treponema_sp_OMZ_804	3.59454	0.00338212	PRJNA230363	2
Treponema_sp_Marseille_Q4130	2.23553	0.0106628	PRJNA932553	2
Rothia_aeria	-3.68491	0.0349296	PRJNA717815	3
Prevotella_saccharolytica	3.40935	0.00412314	PRJNA230363	3
GGB4786_SGB6625	-2.29821	0.0343461	PRJNA932553	2
Isoptericola_variabilis	-3.55614	0.0362754	PRJNA932553	1
Oribacterium_parvum	-2.80887	0.0451007	PRJNA230363	3
GGB4333_SGB5935	3.14778	0.000277291	PRJNA230363	6
Neisseria_sp_oral_taxon_014	-3.40789	0.000218903	PRJNA678453	1
Treponema_SGB69443	2.73409	0.00130524	PRJNA230363	5
GGB49229_SGB69060	2.26425	0.0119143	PRJNA678453	4
Actinomyces_oris	-4.3741	0.03732	PRJDB11203	1
Olsenella_sp_oral_taxon_807	3.5599	0.0138814	PRJNA717815	2
Bacteroidetes_unclassified_SGB1343	4.11301	0.000536011	PRJNA230363	3
Mogibacterium_timidum	3.14768	2.4263e-05	PRJNA678453	3
GGB1843_SGB2524	-2.8369	0.000294373	PRJNA678453	1
GGB1833_SGB2477	3.2064	0.004669	PRJNA230363	1
Fretibacterium_fastidiosum	3.16141	0.00575983	PRJDB11203	4
Bacteroides_heparinolyticus	2.73694	0.0460552	PRJNA932553	2
Candidatus_Nanoperiomorbus_periodonticus	3.92128	0.0320518	PRJNA717815	2
Prevotella_buccae	2.9048	0.0188147	PRJNA230363	1
Candidatus_Saccharibacteria_unclassified_SGB19782	-3.05001	0.0451007	PRJNA230363	1
Prevotella_scopos	-3.58757	0.0497176	PRJNA396840	2
Streptococcus_mitis	-4.59305	0.0179822	PRJNA717815	2
Candidatus_Saccharibacteria_unclassified_SGB19850	-4.03568	0.0119498	PRJNA678453	3
Arachnia_SGB15899	-2.28288	0.0121344	PRJNA678453	2
Prevotella_koreensis	3.14564	0.000368194	PRJNA932553	3
Leptotrichia_sp_oral_taxon_212	-2.99673	0.0116521	PRJNA678453	2
Eubacterium_saphenum	3.16153	0.00517529	PRJNA396840	4
Actinomyces_sp_S6_Spd3	-2.64379	0.0451007	PRJNA230363	3
Treponema_SGB69443	3.17882	0.00789334	PRJNA932553	5
Prevotella_saccharolytica	3.05403	0.0327136	PRJNA932553	3
Veillonella_tobetsuensis	-3.54145	0.000534184	PRJNA717815	1
Treponema_SGB3604	3.59611	0.00253548	PRJNA717815	5
Leptotrichia_sp_oral_taxon_498	3.02035	0.00253548	PRJNA717815	2
Tannerella_sp_oral_taxon_808	2.78037	0.0109571	PRJNA717815	1
Selenomonas_sp_oral_taxon_126	3.04044	0.0125924	PRJNA932553	3
Actinobaculum_sp_oral_taxon_183	-3.78598	0.0140742	PRJNA678453	2
Oribacterium_sinus	-2.60938	0.0451007	PRJNA230363	3
Parvimonas_micra	3.62588	0.00168423	PRJNA396840	3
TM7_phylum_sp_oral_taxon_350	3.91008	0.000405802	PRJNA230363	2
Prevotella_sp_F0091	3.96764	0.0223139	PRJNA230363	1
Streptococcus_sp_263_SSPC	-3.87466	0.000469566	PRJNA717815	3
Haemophilus_parainfluenzae	-4.6896	0.0064102	PRJNA717815	2
GGB4333_SGB5935	3.55643	0.00107191	PRJNA717815	6
Streptococcus_sp_263_SSPC	-3.55016	0.0382014	PRJNA230363	3
Gemella_haemolysans	-3.36673	0.00106849	PRJNA717815	1
Filifactor_alocis	3.69167	0.000719543	PRJNA230363	6
GGB1474_SGB2040	-2.02681	0.00458815	PRJNA678453	2
Treponema_lecithinolyticum	3.24395	0.00683015	PRJNA230363	3
Parvimonas_sp_oral_taxon_393	2.63438	0.0121592	PRJNA717815	1
Eubacterium_saphenum	3.36262	1.07763e-05	PRJNA678453	4
Ottowia_sp_Marseille_P4747	3.95922	0.0266314	PRJNA932553	2
Actinomyces_sp_ICM47	-3.98499	0.0273663	PRJNA230363	2
GGB4308_SGB5895	-2.91923	0.0128774	PRJNA678453	1
Rothia_aeria	-3.08645	0.030279	PRJNA678453	3
GGB1832_SGB2476	-2.64511	0.00592425	PRJNA932553	1
Streptococcus_sobrinus	3.22634	0.00457511	PRJNA230363	1
Fusobacterium_nucleatum	4.32907	0.000659091	PRJNA230363	3
GGB1026_SGB1321	-2.80181	0.042905	PRJNA932553	1
Eubacterium_nodatum	3.34423	0.000575847	PRJDB11203	6
GGB1188_SGB1538	2.74721	0.00312362	PRJNA678453	4
Prevotella_nigrescens	3.95353	0.0392503	PRJNA230363	1
Prevotella_sp_oral_taxon_473	3.4638	0.00929848	PRJNA230363	2
Porphyromonas_endodontalis	3.44059	0.00863852	PRJNA396840	6
Actinomyces_dentalis	3.74339	0.0319518	PRJNA396840	2
Porphyromonas_endodontalis	3.97758	0.0070994	PRJNA230363	6
GGB3394_SGB4498	-2.68522	0.0451007	PRJNA230363	2
Peptoanaerobacter_stomatis	2.69009	0.00683015	PRJNA230363	2
Leptotrichia_buccalis	3.14909	0.00135891	PRJNA717815	2
Prevotella_micans	2.88394	0.0056865	PRJNA717815	2
GGB3388_SGB4476	2.40913	0.0249354	PRJNA717815	2
GGB1201_SGB1566	3.28354	0.00410635	PRJNA230363	2
GGB12785_SGB19823	-3.4011	0.00115665	PRJNA396840	1
Bifidobacterium_dentium	3.26135	0.0249354	PRJNA717815	1
Leptotrichia_sp_oral_taxon_215	-3.54642	0.000595051	PRJNA932553	1
Lachnospiraceae_bacterium_oral_taxon_096	-3.39116	0.0113328	PRJNA678453	1
GGB4400_SGB6074	-2.96955	0.0365015	PRJNA678453	2
Capnocytophaga_granulosa	4.29028	0.00209097	PRJNA230363	1
Peptostreptococcaceae_bacterium_oral_taxon_113	2.91154	0.0056865	PRJNA717815	2
Actinomyces_sp_oral_taxon_897	2.72746	0.045098	PRJNA396840	3
Actinomyces_sp_oral_taxon_897	2.63191	0.0154545	PRJNA717815	3
Peptostreptococcus_stomatis	3.57632	0.000837438	PRJNA717815	4
Veillonella_rogosae	-3.896	0.0359203	PRJNA932553	2
Eubacterium_brachy	3.49023	0.0175552	PRJNA230363	3
Fretibacterium_fastidiosum	3.27537	0.0133578	PRJNA932553	4
GGB4538_SGB6256	-2.95516	0.0156129	PRJNA678453	1
Eubacterium_brachy	4.09082	0.000191757	PRJNA717815	3
Campylobacter_SGB19317	-2.85885	0.00742888	PRJNA678453	1
Mogibacterium_timidum	3.49381	0.0218089	PRJDB11203	3
Phocaeicola_abscessus	2.90275	0.000546385	PRJNA230363	4
GGB2665_SGB3591	3.097	0.000310133	PRJNA230363	3
GGB50592_SGB70729	2.07818	0.0181773	PRJNA932553	1
Neisseria_subflava	-4.51576	0.00790978	PRJNA678453	1
GGB3386_SGB4474	3.16364	0.00253548	PRJNA717815	2
Prevotella_intermedia	4.55562	0.00148087	PRJNA230363	4
Gemella_sanguinis	-3.07512	0.0109351	PRJNA717815	3
Haemophilus_haemolyticus	-2.38081	0.0139151	PRJNA678453	2
Prevotellaceae_bacterium_Marseille_P2826	-3.57806	0.000619224	PRJNA717815	2
Leptotrichia_wadei	3.32787	0.0184602	PRJNA717815	1
Actinomyces_naeslundii	2.76657	0.0394726	PRJNA717815	3
Treponema_SGB69443	2.48367	0.0056865	PRJNA717815	5
Peptostreptococcus_SGB749	-2.90268	0.0469797	PRJNA678453	2
Stomatobaculum_SGB5266	-3.03033	0.0227963	PRJNA717815	3
TM7_phylum_sp_oral_taxon_351	-2.16296	0.00968535	PRJNA678453	3
Phocaeicola_abscessus	3.10482	0.0115069	PRJNA932553	4
Eubacterium_infirmum	3.0624	0.0295423	PRJNA230363	2
GGB12762_SGB19792	2.73636	0.0138532	PRJNA230363	1
Corynebacterium_matruchotii	4.04707	0.000906355	PRJNA717815	2
Leptotrichia_trevisanii	3.01455	0.00107191	PRJNA717815	1
candidate_division_SR1_bacterium_MGEHA	3.57158	0.000219365	PRJNA230363	1
Atopobium_sp_oral_taxon_199	2.03613	0.0061416	PRJNA678453	1
Eubacterium_nodatum	2.86788	1.26798e-05	PRJNA678453	6
Treponema_maltophilum	3.26038	0.0336879	PRJNA932553	4
Corynebacterium_durum	-3.50683	0.0141943	PRJNA678453	2
Anaerolineaceae_bacterium_oral_taxon_439	2.58869	0.00123611	PRJNA230363	2
Prevotella_intermedia	4.45199	0.000936442	PRJNA717815	4
Eubacterium_saphenum	3.2921	0.000186718	PRJNA717815	4
Tannerella_forsythia	4.6229	0.00704411	PRJDB11203	5
Candidatus_Nanosynsacchari_sp_TM7_ANC_38_39_G1_1	4.20331	0.00307401	PRJNA717815	2
Prevotella_intermedia	3.78167	0.0329224	PRJNA396840	4
Mitsuokella_sp_oral_taxon_131	2.98134	0.0493813	PRJNA717815	1
GGB1022_SGB1316	3.42878	0.0119143	PRJNA678453	1
Desulfobulbus_oralis	3.25642	0.0420578	PRJNA932553	3
Streptococcus_parasanguinis	4.44985	0.0486847	PRJNA678453	3
GGB2676_SGB3611	2.79175	0.0428959	PRJNA678453	3
Streptococcus_sp_263_SSPC	-3.68671	0.0229069	PRJNA932553	3
Kingella_denitrificans	2.61724	0.0493813	PRJNA717815	2
Eubacterium_yurii	2.62043	0.0121592	PRJNA717815	1
Streptococcus_anginosus	3.202	0.0069616	PRJNA678453	3
Corynebacterium_matruchotii	-4.30243	0.0388614	PRJNA678453	2
GGB12783_SGB19821	3.05818	0.0451007	PRJNA230363	1
Candidatus_Saccharibacteria_unclassified_SGB19850	-4.32877	0.0375635	PRJNA396840	3
Actinomyces_sp_oral_taxon_897	3.30408	0.00243143	PRJNA230363	3
Lachnoanaerobaculum_sp_ICM7	-2.67307	0.0345438	PRJNA717815	2
GGB10852_SGB17523	3.40402	0.0367094	PRJNA932553	5
Filifactor_alocis	3.96626	0.00277473	PRJNA717815	6
Porphyromonas_endodontalis	3.62196	0.00265535	PRJNA678453	6
Streptococcus_sinensis	2.5821	0.0493813	PRJNA717815	2
Streptococcus_anginosus	3.20868	0.00034398	PRJNA230363	3
GGB3008_SGB3999	-2.44362	0.0361505	PRJNA932553	1
Treponema_socranskii	2.84162	0.00641492	PRJNA717815	2
Porphyromonas_gingivalis	3.67448	1.62984e-05	PRJNA678453	6
GGB4936_SGB6889	-2.53242	0.00928482	PRJNA678453	2
Tannerella_forsythia	3.1719	0.0012506	PRJNA396840	5
Oribacterium_SGB5283	-2.82538	0.0394726	PRJNA717815	1
Neisseria_sicca	-3.10248	0.0225651	PRJNA678453	1
Olsenella_sp_oral_taxon_807	2.90765	0.00740537	PRJNA230363	2
GGB12796_SGB19893	2.76923	0.00999619	PRJNA932553	1
Streptococcus_sp_A12	-4.01461	0.0335172	PRJNA230363	4
Treponema_SGB3604	2.87458	0.0049328	PRJNA678453	5
GGB49499_SGB69440	2.03158	0.02287	PRJNA678453	2
Eubacterium_infirmum	2.85013	0.035432	PRJNA932553	2
Leptotrichia_massiliensis	3.07813	0.0239022	PRJNA230363	3
Campylobacter_SGB19314	-2.10348	0.0368588	PRJNA678453	2
Bulleidia_extructa	2.70012	0.00147018	PRJNA678453	1
GGB10852_SGB17523	2.48765	0.013002	PRJNA396840	5
Campylobacter_rectus	3.61319	0.0387508	PRJNA932553	4
Porphyromonas_endodontalis	4.46285	0.00363682	PRJDB11203	6
Aggregatibacter_aphrophilus	2.75779	0.0205103	PRJNA396840	1
TM7_phylum_sp_oral_taxon_351	-2.49452	0.0273663	PRJNA230363	3
Fretibacterium_fastidiosum	2.98137	0.00095674	PRJNA678453	4
Treponema_denticola	4.39974	0.0129586	PRJDB11203	6
Filifactor_alocis	3.48567	3.89135e-07	PRJNA678453	6
GGB2665_SGB3591	3.55137	0.0249354	PRJNA717815	3
Trueperella_pyogenes	-2.94114	0.0385692	PRJNA932553	1
Bacteroides_heparinolyticus	2.46431	0.0159365	PRJNA230363	2
Prevotella_marshii	2.42515	0.0183414	PRJNA717815	2
Veillonella_parvula	4.00819	0.00170394	PRJNA717815	1
Streptococcus_sanguinis	-4.04833	0.0223059	PRJDB11203	1
Streptococcus_rubneri	-3.9	0.0368588	PRJNA678453	1
SR1_bacterium_human_oral_taxon_HOT_345	2.36941	0.0493813	PRJNA717815	1
Streptococcus_intermedius	-3.2933	0.0161807	PRJNA230363	1
GGB1025_SGB1319	2.87501	0.0121592	PRJNA717815	2
Streptococcus_anginosus	3.11602	0.0323691	PRJNA396840	3
TM7_phylum_sp_oral_taxon_348	-3.92359	0.000981593	PRJNA678453	2
Prevotella_koreensis	3.41722	0.00302847	PRJNA717815	3
Rothia_aeria	-4.4672	0.0106206	PRJDB11203	3
Leptotrichia_massiliensis	3.15122	0.0154545	PRJNA717815	3
GGB12790_SGB19844	3.44845	0.0149013	PRJNA717815	1
Oribacterium_sp_oral_taxon_078	2.90675	0.0246192	PRJNA230363	2
Bacteroidetes_oral_taxon_274	4.05716	0.0022435	PRJNA230363	3
Desulfovibrio_sp_OH1186_COT_070	2.87156	0.0159365	PRJNA230363	1
Candidatus_Saccharibacteria_bacterium_oral_taxon_488	3.00662	0.0154545	PRJNA717815	2
Lachnospiraceae_bacterium_oral_taxon_500	3.27615	0.000582019	PRJNA932553	2
Parvimonas_micra	3.8596	0.0029096	PRJNA678453	3
GGB1611_SGB2208	2.24661	0.0223036	PRJNA678453	3
Prevotella_shahii	-3.29782	0.00184809	PRJNA717815	2
Parvimonas_SGB6649	3.45604	0.0358223	PRJNA717815	1
GGB12790_SGB19845	3.59563	0.00561137	PRJNA230363	2
Actinomyces_sp_ICM47	-3.87984	0.0302432	PRJNA932553	2
GGB12763_SGB19797	-2.88021	0.0130073	PRJNA396840	1
Capnocytophaga_gingivalis	-4.2456	0.0321999	PRJDB11203	1
Fusobacterium_pseudoperiodonticum	-3.6064	0.030725	PRJNA717815	1
Oribacterium_parvum	-3.2552	0.0101206	PRJNA932553	3
Actinomyces_graevenitzii	-3.86466	0.0451007	PRJNA230363	1
Leptotrichia_hofstadii	3.04393	0.0256925	PRJNA717815	2
GGB1188_SGB1538	3.81546	0.000799217	PRJNA717815	4
Prevotella_baroniae	2.93554	0.0165376	PRJNA230363	2
Neisseria_elongata	-3.2193	0.000431966	PRJNA678453	1
Candidatus_Gracilibacteria_bacterium_GN02_872	-2.77362	0.00106948	PRJNA678453	1
GGB3385_SGB4472	3.50182	0.00930747	PRJNA230363	2
Tannerella_sp_oral_taxon_HOT_286	3.52624	0.0343398	PRJNA717815	2
Streptococcus_cristatus	3.85181	0.0307536	PRJNA717815	2
TM7_phylum_sp_oral_taxon_348	4.22988	0.0058849	PRJNA230363	2
GGB1188_SGB1538	3.53436	0.00264693	PRJNA230363	4
Prevotellaceae_bacterium_Marseille_P2826	-2.83894	0.0117213	PRJNA932553	2
Fusobacterium_nucleatum	4.33216	1.96299e-05	PRJNA717815	3
GGB4333_SGB5935	3.87598	0.0309931	PRJDB11203	6
Ottowia_sp_Marseille_P4747	3.98088	0.0075682	PRJNA230363	2
GGB12788_SGB19831	2.35776	0.0412431	PRJNA717815	2
Treponema_SGB69443	2.79372	0.00039421	PRJNA678453	5
Actinomyces_massiliensis	-4.49995	0.0321949	PRJDB11203	2
Prevotella_scopos	-2.57946	0.00106948	PRJNA678453	2
Candidatus_Saccharibacteria_unclassified_SGB19850	-4.27708	0.0430936	PRJNA932553	3
Peptostreptococcus_SGB749	-3.19714	0.00274292	PRJNA717815	2
Actinomyces_bouchesdurhonensis	-3.81853	0.00768953	PRJNA932553	2
Anaeroglobus_geminatus	3.30197	0.000907809	PRJNA717815	3
Leptotrichia_sp_oral_taxon_212	3.36968	0.0175965	PRJNA230363	2
GGB1472_SGB2037	-2.12177	0.00928482	PRJNA678453	1
GGB1025_SGB1319	3.80803	0.00913952	PRJDB11203	2
Tannerella_forsythia	3.79061	0.00035907	PRJNA678453	5
Desulfobulbus_oralis	3.00494	0.000427378	PRJNA717815	3
Lautropia_mirabilis	-3.86911	0.0119715	PRJNA932553	3
Actinobaculum_sp_oral_taxon_183	4.3183	0.0183814	PRJDB11203	2
Streptococcus_constellatus	3.22061	0.000723848	PRJNA678453	3
Porphyromonas_endodontalis	4.12224	0.0016915	PRJNA717815	6
Capnocytophaga_SGB2480	3.58932	0.0221121	PRJNA230363	1
Prevotella_intermedia	3.7626	8.84741e-09	PRJNA678453	4
Phocaeicola_abscessus	2.38101	0.000769646	PRJNA678453	4
Prevotella_dentalis	2.42134	0.00190533	PRJNA678453	3
Selenomonas_sp_oral_taxon_126	2.34525	0.0457464	PRJNA678453	3
GGB4333_SGB5935	3.36217	0.0130073	PRJNA396840	6
GGB51111_SGB71327	2.23568	0.0453549	PRJNA932553	1
GGB4400_SGB6074	3.29152	0.0261969	PRJNA230363	2
Leptotrichia_massiliensis	-2.71378	0.0190853	PRJNA678453	3
Treponema_sp_OMZ_804	2.90598	0.00107191	PRJNA717815	2
Treponema_denticola	3.64072	0.0031564	PRJNA932553	6
GGB4936_SGB6889	-3.27702	0.0273663	PRJNA230363	2
Prevotella_sp_oral_taxon_376	2.11174	0.0119143	PRJNA678453	1
Eubacterium_sulci	-3.089	0.0372162	PRJNA678453	2
Dialister_pneumosintes	2.95868	0.0136707	PRJNA717815	2
Filifactor_alocis	3.36416	0.00425975	PRJNA396840	6
Prevotella_koreensis	2.83787	0.00517529	PRJNA396840	3
GGB49229_SGB69060	2.8961	0.0130319	PRJNA932553	4
Streptococcus_sp_A12	-3.91934	0.0145917	PRJNA932553	4
Eubacterium_nodatum	2.88198	0.00318192	PRJNA230363	6
GGB10852_SGB17523	3.35474	6.00474e-05	PRJNA678453	5
Rothia_mucilaginosa	-4.80086	0.0179822	PRJNA717815	2
Prevotella_dentalis	2.42733	0.0121592	PRJNA717815	3
Treponema_denticola	3.73242	0.000984843	PRJNA230363	6
Prevotella_nanceiensis	-3.92971	0.00232633	PRJNA717815	2
Treponema_SGB69452	2.74902	0.0493813	PRJNA717815	2
Campylobacter_rectus	3.43757	0.00526827	PRJNA230363	4
GGB3886_SGB5269	-3.03209	0.0273663	PRJNA230363	1
Tannerella_forsythia	3.74607	0.00620004	PRJNA230363	5
Porphyromonas_pasteri	-4.41149	0.0155601	PRJNA717815	3
Filifactor_alocis	3.68536	0.00576178	PRJDB11203	6
Filifactor_alocis	3.86292	0.0160084	PRJNA932553	6
GGB49219_SGB69048	2.7729	0.02287	PRJNA678453	1
Arachnia_SGB15899	2.9586	0.0371419	PRJNA230363	2
Prevotella_multiformis	3.1831	0.00453126	PRJNA230363	3
Candidatus_Saccharibacteria_bacterium_oral_taxon_488	-2.53538	0.000234511	PRJNA678453	2
Dialister_invisus	3.56841	0.0174612	PRJNA230363	3
Streptococcus_infantis	-4.37437	0.000828065	PRJNA717815	1
GGB1022_SGB1315	3.39072	0.000654327	PRJNA717815	3
Lautropia_dentalis	-3.55542	0.00739123	PRJNA678453	1
Streptococcus_sp_A12	-4.1632	0.00432567	PRJNA678453	4
Prevotella_marshii	3.31018	0.011522	PRJNA230363	2
Tannerella_sp_oral_taxon_HOT_286	-3.26915	0.00102101	PRJNA678453	2
Streptococcus_parasanguinis	-3.94562	0.042961	PRJNA230363	3
Actinomyces_johnsonii	2.96348	0.0323245	PRJNA396840	2
Prevotella_shahii	-3.29072	0.00787452	PRJNA932553	2
Treponema_SGB69443	3.85517	0.00874032	PRJDB11203	5
Prevotella_dentalis	2.97992	0.00717667	PRJNA932553	3
Treponema_maltophilum	3.78085	0.0029812	PRJDB11203	4
Oribacterium_sp_oral_taxon_078	2.68062	0.0201885	PRJNA717815	2
Prevotella_multiformis	3.25253	0.0169528	PRJNA932553	3
Porphyromonas_pasteri	-4.22184	0.00880128	PRJNA932553	3
Treponema_lecithinolyticum	2.54647	0.0255584	PRJNA717815	3
GGB49229_SGB69060	2.82259	0.00027553	PRJNA230363	4
Eubacterium_nodatum	3.49091	0.00172197	PRJNA717815	6
Alloprevotella_tannerae	3.78043	0.0252353	PRJNA717815	1
Peptostreptococcus_stomatis	2.84524	0.0048638	PRJNA678453	4
GGB10852_SGB17523	3.76746	0.000909548	PRJDB11203	5
Johnsonella_ignava	2.46129	0.0330021	PRJNA678453	1
Selenomonas_artemidis	2.87913	0.0493813	PRJNA717815	1
Eubacterium_minutum	2.18804	0.02287	PRJNA678453	2
Tannerella_forsythia	3.82123	6.03628e-05	PRJNA717815	5
Haemophilus_parainfluenzae	-4.12053	0.0112701	PRJNA932553	2
Selenomonas_sputigena	3.88772	0.00156407	PRJNA932553	3
Treponema_maltophilum	2.6362	0.0056865	PRJNA717815	4
GGB49499_SGB69440	2.25515	0.0260546	PRJNA230363	2
GGB1022_SGB1315	2.82738	0.02123	PRJNA678453	3
Actinomyces_naeslundii	-4.01129	8.17942e-05	PRJNA678453	3
Actinomyces_massiliensis	-3.99134	0.0369416	PRJNA678453	2
Streptococcus_oralis	-3.34354	0.0126111	PRJNA396840	1
Schaalia_cardiffensis	2.98732	0.0232633	PRJNA932553	1
Actinomyces_SGB17168	-3.51319	0.0405206	PRJNA717815	2
GGB3385_SGB4472	2.85098	0.0149013	PRJNA717815	2
Peptidiphaga_gingivicola	2.48804	0.0183414	PRJNA717815	1
Peptoanaerobacter_stomatis	2.02764	0.0266588	PRJNA678453	2
Actinomyces_sp_S6_Spd3	-3.19681	0.0136618	PRJNA932553	3
Catonella_morbi	2.95161	0.000534184	PRJNA717815	1
Haemophilus_haemolyticus	-3.66678	0.000474644	PRJNA717815	2
Treponema_SGB69452	2.65269	0.00457511	PRJNA230363	2
Campylobacter_concisus	-2.92153	0.0410133	PRJNA932553	1
Anaeroglobus_geminatus	2.58502	0.0181702	PRJNA678453	3
Treponema_SGB3604	3.7941	0.00566863	PRJNA932553	5
Campylobacter_SGB19337	3.58975	0.00205424	PRJNA230363	1

## Sheet: Table S4
Table S4. Marker species related disease according to Gmrepo database.
species	disease	the number of project	projects_id
Porphyromonas gingivalis	Colorectal Neoplasms	1	PRJDB4176
Porphyromonas endodontalis	Colorectal Neoplasms	1	PRJDB4176
Prevotella intermedia	Colorectal Neoplasms	4	PRJDB4176
Prevotella intermedia	Colorectal Neoplasms	4	PRJEB10878
Prevotella intermedia	Colorectal Neoplasms	4	PRJEB7774
Prevotella intermedia	Colorectal Neoplasms	4	PRJEB6070
Peptostreptococcus stomatis	Colorectal Neoplasms	7	PRJDB4176
Peptostreptococcus stomatis	Colorectal Neoplasms	7	PRJEB10878
Peptostreptococcus stomatis	Colorectal Neoplasms	7	PRJNA447983
Peptostreptococcus stomatis	Colorectal Neoplasms	7	PRJEB12449
Peptostreptococcus stomatis	Colorectal Neoplasms	7	PRJEB27928
Peptostreptococcus stomatis	Colorectal Neoplasms	7	PRJEB7774
Peptostreptococcus stomatis	Colorectal Neoplasms	7	PRJEB6070
Peptostreptococcus stomatis	Colitis, Ulcerative	1	PRJNA400072
Peptostreptococcus stomatis	Inflammatory Bowel Diseases	1	PRJNA385949
Peptostreptococcus stomatis	COVID-19	1	PRJNA660302
Fusobacterium nucleatum	Colorectal Neoplasms	6	PRJDB4176
Fusobacterium nucleatum	Colorectal Neoplasms	6	PRJEB10878
Fusobacterium nucleatum	Colorectal Neoplasms	6	PRJNA447983
Fusobacterium nucleatum	Colorectal Neoplasms	6	PRJEB12449
Fusobacterium nucleatum	Colorectal Neoplasms	6	PRJEB27928
Fusobacterium nucleatum	Colorectal Neoplasms	6	PRJEB6070
Fusobacterium nucleatum	Cardiovascular Diseases	1	PRJEB21528
Fusobacterium nucleatum	Inflammatory Bowel Diseases	1	PRJNA385949
Fusobacterium nucleatum	Crohn Disease	3	PRJNA400072
Fusobacterium nucleatum	Crohn Disease	3	PRJEB15371
Fusobacterium nucleatum	Crohn Disease	3	PRJNA398089
Fusobacterium nucleatum	Liver Cirrhosis	1	PRJEB6337
Fusobacterium nucleatum	COVID-19	1	PRJNA660302
Parvimonas micra	Colorectal Neoplasms	5	PRJDB4176
Parvimonas micra	Colorectal Neoplasms	5	PRJEB10878
Parvimonas micra	Colorectal Neoplasms	5	PRJNA447983
Parvimonas micra	Colorectal Neoplasms	5	PRJEB27928
Parvimonas micra	Colorectal Neoplasms	5	PRJEB6070
Dialister invisus	Cardiovascular Diseases	1	PRJEB21528
Dialister invisus	Autism Spectrum Disorder	1	PRJNA451479
Dialister invisus	Liver Cirrhosis	1	PRJEB6337
Dialister invisus	Colorectal Neoplasms	1	PRJEB7774
Dialister invisus	Crohn Disease	1	PRJNA398089
Streptococcus anginosus	Colorectal Neoplasms	1	PRJEB10878
Streptococcus anginosus	Cardiovascular Diseases	1	PRJEB21528
Streptococcus anginosus	Diabetes Mellitus, Type 2	1	PRJNA422434
Streptococcus anginosus	Non-alcoholic Fatty Liver Disease	1	PRJNA373901
Streptococcus anginosus	Inflammatory Bowel Diseases	1	PRJNA385949
Streptococcus anginosus	Liver Cirrhosis	1	PRJEB6337
Streptococcus anginosus	Immunoglobulin G4-Related Disease	1	PRJNA615162
Streptococcus anginosus	Scleroderma, Systemic	1	PRJNA615162
Streptococcus anginosus	Crohn Disease	1	PRJEB15371
Anaeroglobus geminatus	Diabetes Mellitus, Type 2	1	PRJNA422434
Anaeroglobus geminatus	Colorectal Neoplasms	1	PRJEB27928
Anaeroglobus geminatus	Crohn Disease	1	PRJEB15371

## Sheet: Table S5
Table S5. Results of Network analysis.
edges.From	edges.To	edges.r	edges.p	r.p
Campylobacter_rectus	GGB4333_SGB5935	0.502916	1.06896e-15	Positive correlation with P < 0.05
Porphyromonas_gingivalis	GGB4333_SGB5935	0.515403	1.56594e-16	Positive correlation with P < 0.05
GGB49229_SGB69060	GGB4333_SGB5935	0.508446	4.61037e-16	Positive correlation with P < 0.05
GGB10852_SGB17523	GGB4333_SGB5935	0.600426	3.10382e-23	Positive correlation with P < 0.05
Eubacterium_nodatum	GGB4333_SGB5935	0.6601	2.79418e-29	Positive correlation with P < 0.05
Treponema_SGB3604	GGB4333_SGB5935	0.52338	4.40336e-17	Positive correlation with P < 0.05
Eubacterium_saphenum	GGB4333_SGB5935	0.645442	1.13849e-27	Positive correlation with P < 0.05
Fretibacterium_fastidiosum	GGB4333_SGB5935	0.574838	5.19602e-21	Positive correlation with P < 0.05
Treponema_denticola	GGB4333_SGB5935	0.575623	4.46995e-21	Positive correlation with P < 0.05
Porphyromonas_endodontalis	GGB4333_SGB5935	0.631529	3.20081e-26	Positive correlation with P < 0.05
Treponema_SGB69443	GGB4333_SGB5935	0.53309	8.97782e-18	Positive correlation with P < 0.05
Filifactor_alocis	GGB4333_SGB5935	0.706069	5.69155e-35	Positive correlation with P < 0.05
Prevotella_intermedia	GGB4333_SGB5935	0.597349	5.88648e-23	Positive correlation with P < 0.05
Tannerella_forsythia	GGB4333_SGB5935	0.589577	2.87657e-22	Positive correlation with P < 0.05
Oribacterium_sinus	Fusobacterium_nucleatum	-0.547102	8.25372e-19	Negative correlation with P < 0.05
Gemella_sanguinis	Fusobacterium_nucleatum	-0.550113	4.86973e-19	Negative correlation with P < 0.05
GGB10852_SGB17523	Fusobacterium_nucleatum	0.503475	9.82506e-16	Positive correlation with P < 0.05
Actinomyces_sp_S6_Spd3	Fusobacterium_nucleatum	-0.613885	1.73845e-24	Negative correlation with P < 0.05
Treponema_maltophilum	Fusobacterium_nucleatum	0.529672	1.58059e-17	Positive correlation with P < 0.05
Streptococcus_sp_A12	Fusobacterium_nucleatum	-0.526051	2.85775e-17	Negative correlation with P < 0.05
TM7_phylum_sp_oral_taxon_351	Fusobacterium_nucleatum	-0.50145	1.33256e-15	Negative correlation with P < 0.05
Candidatus_Saccharibacteria_unclassified_SGB19850	Fusobacterium_nucleatum	-0.582254	1.23376e-21	Negative correlation with P < 0.05
Streptococcus_sp_263_SSPC	Fusobacterium_nucleatum	-0.630862	3.74048e-26	Negative correlation with P < 0.05
Tannerella_forsythia	Fusobacterium_nucleatum	0.553825	2.52244e-19	Positive correlation with P < 0.05
Bacteroidetes_unclassified_SGB1343	Campylobacter_rectus	0.500384	1.563e-15	Positive correlation with P < 0.05
Desulfobulbus_oralis	Campylobacter_rectus	0.604941	1.19841e-23	Positive correlation with P < 0.05
Porphyromonas_gingivalis	Campylobacter_rectus	0.613496	1.89292e-24	Positive correlation with P < 0.05
GGB49229_SGB69060	Campylobacter_rectus	0.572408	8.25721e-21	Positive correlation with P < 0.05
GGB10852_SGB17523	Campylobacter_rectus	0.699346	4.5201e-34	Positive correlation with P < 0.05
Treponema_lecithinolyticum	Campylobacter_rectus	0.582345	1.21191e-21	Positive correlation with P < 0.05
Treponema_maltophilum	Campylobacter_rectus	0.706646	4.75065e-35	Positive correlation with P < 0.05
Eubacterium_nodatum	Campylobacter_rectus	0.629203	5.49935e-26	Positive correlation with P < 0.05
Phocaeicola_abscessus	Campylobacter_rectus	0.591816	1.82938e-22	Positive correlation with P < 0.05
Fretibacterium_fastidiosum	Campylobacter_rectus	0.677629	2.50162e-31	Positive correlation with P < 0.05
Treponema_denticola	Campylobacter_rectus	0.712483	7.45929e-36	Positive correlation with P < 0.05
Mogibacterium_timidum	Campylobacter_rectus	0.525808	2.97264e-17	Positive correlation with P < 0.05
Porphyromonas_endodontalis	Campylobacter_rectus	0.585506	6.49213e-22	Positive correlation with P < 0.05
Treponema_SGB69443	Campylobacter_rectus	0.721182	4.32752e-37	Positive correlation with P < 0.05
Filifactor_alocis	Campylobacter_rectus	0.675431	4.6009e-31	Positive correlation with P < 0.05
Prevotella_intermedia	Campylobacter_rectus	0.626937	9.27762e-26	Positive correlation with P < 0.05
Tannerella_forsythia	Campylobacter_rectus	0.767421	1.51354e-44	Positive correlation with P < 0.05
Prevotella_dentalis	Campylobacter_rectus	0.518358	9.82617e-17	Positive correlation with P < 0.05
Treponema_SGB3604	GGB2665_SGB3591	0.649262	4.41839e-28	Positive correlation with P < 0.05
Eubacterium_saphenum	GGB2665_SGB3591	0.53258	9.77202e-18	Positive correlation with P < 0.05
Selenomonas_sp_oral_taxon_126	Bacteroidetes_unclassified_SGB1343	0.597678	5.49949e-23	Positive correlation with P < 0.05
Selenomonas_sputigena	Bacteroidetes_unclassified_SGB1343	0.547242	8.05492e-19	Positive correlation with P < 0.05
GGB49229_SGB69060	Bacteroidetes_unclassified_SGB1343	0.628607	6.31302e-26	Positive correlation with P < 0.05
Prevotella_saccharolytica	Bacteroidetes_unclassified_SGB1343	0.641268	3.15438e-27	Positive correlation with P < 0.05
GGB10852_SGB17523	Bacteroidetes_unclassified_SGB1343	0.5364	5.1599e-18	Positive correlation with P < 0.05
Bacteroidetes_oral_taxon_274	Bacteroidetes_unclassified_SGB1343	0.548762	6.17424e-19	Positive correlation with P < 0.05
Dialister_invisus	Bacteroidetes_unclassified_SGB1343	0.534934	6.59895e-18	Positive correlation with P < 0.05
Treponema_maltophilum	Bacteroidetes_unclassified_SGB1343	0.650627	3.1407e-28	Positive correlation with P < 0.05
Phocaeicola_abscessus	Bacteroidetes_unclassified_SGB1343	0.637276	8.23652e-27	Positive correlation with P < 0.05
Fretibacterium_fastidiosum	Bacteroidetes_unclassified_SGB1343	0.620164	4.31834e-25	Positive correlation with P < 0.05
Anaeroglobus_geminatus	Bacteroidetes_unclassified_SGB1343	0.537077	4.60352e-18	Positive correlation with P < 0.05
Treponema_SGB69443	Bacteroidetes_unclassified_SGB1343	0.614556	1.50027e-24	Positive correlation with P < 0.05
Actinomyces_sp_oral_taxon_897	Bacteroidetes_unclassified_SGB1343	0.543739	1.47841e-18	Positive correlation with P < 0.05
Selenomonas_sputigena	Selenomonas_sp_oral_taxon_126	0.568874	1.60895e-20	Positive correlation with P < 0.05
GGB49229_SGB69060	Selenomonas_sp_oral_taxon_126	0.563985	3.99468e-20	Positive correlation with P < 0.05
Treponema_maltophilum	Selenomonas_sp_oral_taxon_126	0.541002	2.36497e-18	Positive correlation with P < 0.05
Phocaeicola_abscessus	Selenomonas_sp_oral_taxon_126	0.559764	8.65687e-20	Positive correlation with P < 0.05
Prevotella_saccharolytica	Selenomonas_sputigena	0.521128	6.32151e-17	Positive correlation with P < 0.05
Dialister_invisus	Selenomonas_sputigena	0.61084	3.37717e-24	Positive correlation with P < 0.05
Peptostreptococcus_stomatis	Selenomonas_sputigena	0.502965	1.06108e-15	Positive correlation with P < 0.05
Treponema_maltophilum	Selenomonas_sputigena	0.507947	4.97711e-16	Positive correlation with P < 0.05
Phocaeicola_abscessus	Selenomonas_sputigena	0.590157	2.55908e-22	Positive correlation with P < 0.05
Fretibacterium_fastidiosum	Selenomonas_sputigena	0.520458	7.03511e-17	Positive correlation with P < 0.05
Anaeroglobus_geminatus	Selenomonas_sputigena	0.605818	9.94336e-24	Positive correlation with P < 0.05
Treponema_SGB69443	Selenomonas_sputigena	0.516309	1.35824e-16	Positive correlation with P < 0.05
Actinomyces_sp_oral_taxon_897	Selenomonas_sputigena	0.500423	1.55396e-15	Positive correlation with P < 0.05
Gemella_sanguinis	Oribacterium_sinus	0.826583	4.38302e-57	Positive correlation with P < 0.05
Oribacterium_parvum	Oribacterium_sinus	0.650523	3.22337e-28	Positive correlation with P < 0.05
Actinomyces_sp_S6_Spd3	Oribacterium_sinus	0.814753	3.18545e-54	Positive correlation with P < 0.05
Streptococcus_sp_A12	Oribacterium_sinus	0.686503	2.02462e-32	Positive correlation with P < 0.05
Stomatobaculum_SGB5266	Oribacterium_sinus	0.735592	3.02922e-39	Positive correlation with P < 0.05
TM7_phylum_sp_oral_taxon_351	Oribacterium_sinus	0.677885	2.32946e-31	Positive correlation with P < 0.05
Candidatus_Saccharibacteria_unclassified_SGB19850	Oribacterium_sinus	0.672152	1.13056e-30	Positive correlation with P < 0.05
Streptococcus_sp_263_SSPC	Oribacterium_sinus	0.768443	9.90393e-45	Positive correlation with P < 0.05
Dialister_invisus	Parvimonas_micra	0.506478	6.2298e-16	Positive correlation with P < 0.05
Peptostreptococcus_stomatis	Parvimonas_micra	0.565329	3.11563e-20	Positive correlation with P < 0.05
Streptococcus_constellatus	Parvimonas_micra	0.629599	5.0175e-26	Positive correlation with P < 0.05
Eubacterium_saphenum	Parvimonas_micra	0.516172	1.38775e-16	Positive correlation with P < 0.05
Mogibacterium_timidum	Parvimonas_micra	0.530328	1.41871e-17	Positive correlation with P < 0.05
Eubacterium_brachy	Parvimonas_micra	0.676544	3.38181e-31	Positive correlation with P < 0.05
Oribacterium_parvum	Porphyromonas_pasteri	0.594575	1.04206e-22	Positive correlation with P < 0.05
Actinomyces_sp_S6_Spd3	Porphyromonas_pasteri	0.509974	3.64484e-16	Positive correlation with P < 0.05
Streptococcus_sp_A12	Porphyromonas_pasteri	0.671791	1.24717e-30	Positive correlation with P < 0.05
Stomatobaculum_SGB5266	Porphyromonas_pasteri	0.596937	6.41044e-23	Positive correlation with P < 0.05
TM7_phylum_sp_oral_taxon_351	Porphyromonas_pasteri	0.560562	7.48587e-20	Positive correlation with P < 0.05
Candidatus_Saccharibacteria_unclassified_SGB19850	Porphyromonas_pasteri	0.524581	3.62708e-17	Positive correlation with P < 0.05
GGB10852_SGB17523	Desulfobulbus_oralis	0.645434	1.14081e-27	Positive correlation with P < 0.05
Treponema_lecithinolyticum	Desulfobulbus_oralis	0.59408	1.15323e-22	Positive correlation with P < 0.05
Treponema_maltophilum	Desulfobulbus_oralis	0.512539	2.45007e-16	Positive correlation with P < 0.05
Eubacterium_nodatum	Desulfobulbus_oralis	0.534913	6.62292e-18	Positive correlation with P < 0.05
Treponema_SGB3604	Desulfobulbus_oralis	0.50654	6.17079e-16	Positive correlation with P < 0.05
Phocaeicola_abscessus	Desulfobulbus_oralis	0.519256	8.51991e-17	Positive correlation with P < 0.05
Fretibacterium_fastidiosum	Desulfobulbus_oralis	0.602768	1.89816e-23	Positive correlation with P < 0.05
Treponema_denticola	Desulfobulbus_oralis	0.592061	1.74046e-22	Positive correlation with P < 0.05
Mogibacterium_timidum	Desulfobulbus_oralis	0.61064	3.52668e-24	Positive correlation with P < 0.05
Treponema_SGB69443	Desulfobulbus_oralis	0.566844	2.3512e-20	Positive correlation with P < 0.05
Filifactor_alocis	Desulfobulbus_oralis	0.528792	1.82637e-17	Positive correlation with P < 0.05
Tannerella_forsythia	Desulfobulbus_oralis	0.585275	6.79675e-22	Positive correlation with P < 0.05
Phocaeicola_abscessus	Prevotella_multiformis	0.535231	6.27913e-18	Positive correlation with P < 0.05
Prevotella_koreensis	Prevotella_multiformis	0.633851	1.85587e-26	Positive correlation with P < 0.05
GGB49229_SGB69060	Porphyromonas_gingivalis	0.520692	6.77753e-17	Positive correlation with P < 0.05
GGB10852_SGB17523	Porphyromonas_gingivalis	0.602333	2.08064e-23	Positive correlation with P < 0.05
Treponema_maltophilum	Porphyromonas_gingivalis	0.520654	6.81923e-17	Positive correlation with P < 0.05
Eubacterium_nodatum	Porphyromonas_gingivalis	0.648663	5.13096e-28	Positive correlation with P < 0.05
Fretibacterium_fastidiosum	Porphyromonas_gingivalis	0.582826	1.10253e-21	Positive correlation with P < 0.05
Treponema_denticola	Porphyromonas_gingivalis	0.597558	5.63728e-23	Positive correlation with P < 0.05
Mogibacterium_timidum	Porphyromonas_gingivalis	0.513852	1.9966e-16	Positive correlation with P < 0.05
Porphyromonas_endodontalis	Porphyromonas_gingivalis	0.608377	5.74915e-24	Positive correlation with P < 0.05
Treponema_SGB69443	Porphyromonas_gingivalis	0.52622	2.77994e-17	Positive correlation with P < 0.05
Prevotella_koreensis	Porphyromonas_gingivalis	0.548982	5.94039e-19	Positive correlation with P < 0.05
Filifactor_alocis	Porphyromonas_gingivalis	0.586492	5.33566e-22	Positive correlation with P < 0.05
Prevotella_intermedia	Porphyromonas_gingivalis	0.533892	7.85517e-18	Positive correlation with P < 0.05
Tannerella_forsythia	Porphyromonas_gingivalis	0.670626	1.71087e-30	Positive correlation with P < 0.05
GGB10852_SGB17523	GGB49229_SGB69060	0.625038	1.43333e-25	Positive correlation with P < 0.05
Dialister_invisus	GGB49229_SGB69060	0.552346	3.28179e-19	Positive correlation with P < 0.05
Treponema_lecithinolyticum	GGB49229_SGB69060	0.513679	2.05119e-16	Positive correlation with P < 0.05
Treponema_maltophilum	GGB49229_SGB69060	0.677862	2.3445e-31	Positive correlation with P < 0.05
Eubacterium_nodatum	GGB49229_SGB69060	0.589856	2.71922e-22	Positive correlation with P < 0.05
Treponema_SGB3604	GGB49229_SGB69060	0.603441	1.64692e-23	Positive correlation with P < 0.05
Phocaeicola_abscessus	GGB49229_SGB69060	0.797095	2.58528e-50	Positive correlation with P < 0.05
Fretibacterium_fastidiosum	GGB49229_SGB69060	0.678546	1.9371e-31	Positive correlation with P < 0.05
Treponema_denticola	GGB49229_SGB69060	0.525538	3.10594e-17	Positive correlation with P < 0.05
Anaeroglobus_geminatus	GGB49229_SGB69060	0.555639	1.82377e-19	Positive correlation with P < 0.05
Porphyromonas_endodontalis	GGB49229_SGB69060	0.504952	7.85685e-16	Positive correlation with P < 0.05
Treponema_SGB69443	GGB49229_SGB69060	0.708566	2.59689e-35	Positive correlation with P < 0.05
Prevotella_koreensis	GGB49229_SGB69060	0.548919	6.00691e-19	Positive correlation with P < 0.05
Filifactor_alocis	GGB49229_SGB69060	0.56717	2.21258e-20	Positive correlation with P < 0.05
Prevotella_intermedia	GGB49229_SGB69060	0.62164	3.09889e-25	Positive correlation with P < 0.05
Tannerella_forsythia	GGB49229_SGB69060	0.547322	7.94236e-19	Positive correlation with P < 0.05
Prevotella_dentalis	GGB49229_SGB69060	0.613813	1.76598e-24	Positive correlation with P < 0.05
Rothia_aeria	Lautropia_mirabilis	0.641173	3.22784e-27	Positive correlation with P < 0.05
Treponema_maltophilum	Prevotella_saccharolytica	0.513434	2.13111e-16	Positive correlation with P < 0.05
Actinomyces_sp_oral_taxon_897	Prevotella_saccharolytica	0.57367	6.49489e-21	Positive correlation with P < 0.05
Oribacterium_parvum	Gemella_sanguinis	0.613754	1.78887e-24	Positive correlation with P < 0.05
Actinomyces_sp_S6_Spd3	Gemella_sanguinis	0.779879	7.38245e-47	Positive correlation with P < 0.05
Streptococcus_sp_A12	Gemella_sanguinis	0.715756	2.5878e-36	Positive correlation with P < 0.05
Stomatobaculum_SGB5266	Gemella_sanguinis	0.729287	2.7621e-38	Positive correlation with P < 0.05
TM7_phylum_sp_oral_taxon_351	Gemella_sanguinis	0.632226	2.71922e-26	Positive correlation with P < 0.05
Candidatus_Saccharibacteria_unclassified_SGB19850	Gemella_sanguinis	0.688619	1.09688e-32	Positive correlation with P < 0.05
Streptococcus_sp_263_SSPC	Gemella_sanguinis	0.883321	1.16004e-74	Positive correlation with P < 0.05
Actinomyces_sp_S6_Spd3	Oribacterium_parvum	0.738388	1.11352e-39	Positive correlation with P < 0.05
Streptococcus_sp_A12	Oribacterium_parvum	0.701851	2.10228e-34	Positive correlation with P < 0.05
Stomatobaculum_SGB5266	Oribacterium_parvum	0.683187	5.23379e-32	Positive correlation with P < 0.05
TM7_phylum_sp_oral_taxon_351	Oribacterium_parvum	0.750878	1.08533e-41	Positive correlation with P < 0.05
Candidatus_Saccharibacteria_unclassified_SGB19850	Oribacterium_parvum	0.711084	1.16717e-35	Positive correlation with P < 0.05
Streptococcus_sp_263_SSPC	Oribacterium_parvum	0.566968	2.29753e-20	Positive correlation with P < 0.05
Bacteroidetes_oral_taxon_274	GGB10852_SGB17523	0.548336	6.65298e-19	Positive correlation with P < 0.05
Dialister_invisus	GGB10852_SGB17523	0.508026	4.91745e-16	Positive correlation with P < 0.05
GGB1022_SGB1315	GGB10852_SGB17523	0.5045	8.41395e-16	Positive correlation with P < 0.05
Treponema_lecithinolyticum	GGB10852_SGB17523	0.592451	1.60784e-22	Positive correlation with P < 0.05
Treponema_maltophilum	GGB10852_SGB17523	0.756106	1.43842e-42	Positive correlation with P < 0.05
Eubacterium_nodatum	GGB10852_SGB17523	0.758732	5.11023e-43	Positive correlation with P < 0.05
Treponema_SGB3604	GGB10852_SGB17523	0.5636	4.28868e-20	Positive correlation with P < 0.05
Eubacterium_saphenum	GGB10852_SGB17523	0.524069	3.94012e-17	Positive correlation with P < 0.05
Phocaeicola_abscessus	GGB10852_SGB17523	0.587248	4.58868e-22	Positive correlation with P < 0.05
Fretibacterium_fastidiosum	GGB10852_SGB17523	0.826158	5.60211e-57	Positive correlation with P < 0.05
Treponema_denticola	GGB10852_SGB17523	0.77361	1.12189e-45	Positive correlation with P < 0.05
Mogibacterium_timidum	GGB10852_SGB17523	0.710398	1.45271e-35	Positive correlation with P < 0.05
Porphyromonas_endodontalis	GGB10852_SGB17523	0.724871	1.25199e-37	Positive correlation with P < 0.05
Treponema_SGB69443	GGB10852_SGB17523	0.750033	1.49752e-41	Positive correlation with P < 0.05
Prevotella_koreensis	GGB10852_SGB17523	0.50472	8.13811e-16	Positive correlation with P < 0.05
Filifactor_alocis	GGB10852_SGB17523	0.760199	2.85168e-43	Positive correlation with P < 0.05
Prevotella_intermedia	GGB10852_SGB17523	0.635963	1.12605e-26	Positive correlation with P < 0.05
Tannerella_forsythia	GGB10852_SGB17523	0.820674	1.25101e-55	Positive correlation with P < 0.05
Prevotella_dentalis	GGB10852_SGB17523	0.554746	2.13995e-19	Positive correlation with P < 0.05
GGB1022_SGB1315	Bacteroidetes_oral_taxon_274	0.533892	7.85418e-18	Positive correlation with P < 0.05
Treponema_maltophilum	Bacteroidetes_oral_taxon_274	0.567273	2.17069e-20	Positive correlation with P < 0.05
Fretibacterium_fastidiosum	Bacteroidetes_oral_taxon_274	0.541088	2.33041e-18	Positive correlation with P < 0.05
Treponema_denticola	Bacteroidetes_oral_taxon_274	0.552424	3.23644e-19	Positive correlation with P < 0.05
Tannerella_forsythia	Bacteroidetes_oral_taxon_274	0.574226	5.84123e-21	Positive correlation with P < 0.05
Peptostreptococcus_stomatis	Dialister_invisus	0.574243	5.82178e-21	Positive correlation with P < 0.05
Phocaeicola_abscessus	Dialister_invisus	0.637309	8.17234e-27	Positive correlation with P < 0.05
Fretibacterium_fastidiosum	Dialister_invisus	0.602102	2.18384e-23	Positive correlation with P < 0.05
Anaeroglobus_geminatus	Dialister_invisus	0.693836	2.36647e-33	Positive correlation with P < 0.05
Porphyromonas_endodontalis	Dialister_invisus	0.520804	6.65765e-17	Positive correlation with P < 0.05
Treponema_SGB69443	Dialister_invisus	0.559266	9.47657e-20	Positive correlation with P < 0.05
Treponema_maltophilum	GGB1022_SGB1315	0.50209	1.21044e-15	Positive correlation with P < 0.05
Prevotella_koreensis	GGB1022_SGB1315	0.500284	1.58651e-15	Positive correlation with P < 0.05
Eubacterium_saphenum	GGB1188_SGB1538	0.536812	4.81413e-18	Positive correlation with P < 0.05
Streptococcus_sp_A12	Actinomyces_sp_S6_Spd3	0.717695	1.37221e-36	Positive correlation with P < 0.05
Stomatobaculum_SGB5266	Actinomyces_sp_S6_Spd3	0.67707	2.92223e-31	Positive correlation with P < 0.05
TM7_phylum_sp_oral_taxon_351	Actinomyces_sp_S6_Spd3	0.735255	3.41411e-39	Positive correlation with P < 0.05
Candidatus_Saccharibacteria_unclassified_SGB19850	Actinomyces_sp_S6_Spd3	0.791427	3.85599e-49	Positive correlation with P < 0.05
Streptococcus_sp_263_SSPC	Actinomyces_sp_S6_Spd3	0.787074	2.90442e-48	Positive correlation with P < 0.05
Streptococcus_constellatus	Peptostreptococcus_stomatis	0.529396	1.65383e-17	Positive correlation with P < 0.05
Eubacterium_saphenum	Peptostreptococcus_stomatis	0.513325	2.1677e-16	Positive correlation with P < 0.05
Phocaeicola_abscessus	Peptostreptococcus_stomatis	0.547877	7.20842e-19	Positive correlation with P < 0.05
Fretibacterium_fastidiosum	Peptostreptococcus_stomatis	0.535347	6.15769e-18	Positive correlation with P < 0.05
Anaeroglobus_geminatus	Peptostreptococcus_stomatis	0.601244	2.61525e-23	Positive correlation with P < 0.05
Porphyromonas_endodontalis	Peptostreptococcus_stomatis	0.500152	1.61825e-15	Positive correlation with P < 0.05
Prevotella_koreensis	Peptostreptococcus_stomatis	0.546808	8.6875e-19	Positive correlation with P < 0.05
Filifactor_alocis	Peptostreptococcus_stomatis	0.509104	4.16702e-16	Positive correlation with P < 0.05
Prevotella_intermedia	Peptostreptococcus_stomatis	0.621763	3.0139e-25	Positive correlation with P < 0.05
Treponema_maltophilum	Treponema_lecithinolyticum	0.511176	3.02702e-16	Positive correlation with P < 0.05
Treponema_SGB3604	Treponema_lecithinolyticum	0.619404	5.1201e-25	Positive correlation with P < 0.05
Phocaeicola_abscessus	Treponema_lecithinolyticum	0.514042	1.93808e-16	Positive correlation with P < 0.05
Fretibacterium_fastidiosum	Treponema_lecithinolyticum	0.623202	2.17669e-25	Positive correlation with P < 0.05
Treponema_denticola	Treponema_lecithinolyticum	0.594301	1.10221e-22	Positive correlation with P < 0.05
Treponema_SGB69443	Treponema_lecithinolyticum	0.547888	7.19548e-19	Positive correlation with P < 0.05
Filifactor_alocis	Treponema_lecithinolyticum	0.573585	6.60083e-21	Positive correlation with P < 0.05
Tannerella_forsythia	Treponema_lecithinolyticum	0.513194	2.21243e-16	Positive correlation with P < 0.05
Eubacterium_nodatum	Treponema_maltophilum	0.603766	1.53751e-23	Positive correlation with P < 0.05
Phocaeicola_abscessus	Treponema_maltophilum	0.604792	1.23691e-23	Positive correlation with P < 0.05
Fretibacterium_fastidiosum	Treponema_maltophilum	0.730701	1.69158e-38	Positive correlation with P < 0.05
Treponema_denticola	Treponema_maltophilum	0.719574	7.38367e-37	Positive correlation with P < 0.05
Mogibacterium_timidum	Treponema_maltophilum	0.505967	6.73439e-16	Positive correlation with P < 0.05
Porphyromonas_endodontalis	Treponema_maltophilum	0.575644	4.4521e-21	Positive correlation with P < 0.05
Treponema_SGB69443	Treponema_maltophilum	0.773503	1.17419e-45	Positive correlation with P < 0.05
Filifactor_alocis	Treponema_maltophilum	0.624303	1.69479e-25	Positive correlation with P < 0.05
Prevotella_intermedia	Treponema_maltophilum	0.507279	5.51282e-16	Positive correlation with P < 0.05
Tannerella_forsythia	Treponema_maltophilum	0.694428	1.98484e-33	Positive correlation with P < 0.05
Prevotella_dentalis	Treponema_maltophilum	0.522194	5.32876e-17	Positive correlation with P < 0.05
Stomatobaculum_SGB5266	Streptococcus_sp_A12	0.742406	2.58496e-40	Positive correlation with P < 0.05
TM7_phylum_sp_oral_taxon_351	Streptococcus_sp_A12	0.658102	4.68918e-29	Positive correlation with P < 0.05
Candidatus_Saccharibacteria_unclassified_SGB19850	Streptococcus_sp_A12	0.683021	5.48734e-32	Positive correlation with P < 0.05
Streptococcus_sp_263_SSPC	Streptococcus_sp_A12	0.722851	2.47497e-37	Positive correlation with P < 0.05
Treponema_SGB3604	Eubacterium_nodatum	0.50559	7.13153e-16	Positive correlation with P < 0.05
Eubacterium_saphenum	Eubacterium_nodatum	0.57194	9.02501e-21	Positive correlation with P < 0.05
Phocaeicola_abscessus	Eubacterium_nodatum	0.531383	1.19181e-17	Positive correlation with P < 0.05
Fretibacterium_fastidiosum	Eubacterium_nodatum	0.706675	4.70777e-35	Positive correlation with P < 0.05
Treponema_denticola	Eubacterium_nodatum	0.736442	2.23731e-39	Positive correlation with P < 0.05
Mogibacterium_timidum	Eubacterium_nodatum	0.684121	4.0103e-32	Positive correlation with P < 0.05
Porphyromonas_endodontalis	Eubacterium_nodatum	0.688163	1.25228e-32	Positive correlation with P < 0.05
Treponema_SGB69443	Eubacterium_nodatum	0.627323	8.48914e-26	Positive correlation with P < 0.05
Filifactor_alocis	Eubacterium_nodatum	0.782923	1.90665e-47	Positive correlation with P < 0.05
Prevotella_intermedia	Eubacterium_nodatum	0.60733	7.19795e-24	Positive correlation with P < 0.05
Tannerella_forsythia	Eubacterium_nodatum	0.756871	1.06545e-42	Positive correlation with P < 0.05
Prevotella_dentalis	Eubacterium_nodatum	0.58194	1.31227e-21	Positive correlation with P < 0.05
Eubacterium_saphenum	Treponema_SGB3604	0.515106	1.64079e-16	Positive correlation with P < 0.05
Fretibacterium_fastidiosum	Treponema_SGB3604	0.625024	1.43813e-25	Positive correlation with P < 0.05
Treponema_denticola	Treponema_SGB3604	0.560587	7.45077e-20	Positive correlation with P < 0.05
Treponema_SGB69443	Treponema_SGB3604	0.527458	2.27202e-17	Positive correlation with P < 0.05
Prevotella_koreensis	Treponema_SGB3604	0.516374	1.34438e-16	Positive correlation with P < 0.05
Filifactor_alocis	Treponema_SGB3604	0.598585	4.55639e-23	Positive correlation with P < 0.05
Prevotella_intermedia	Treponema_SGB3604	0.509742	3.77741e-16	Positive correlation with P < 0.05
Mogibacterium_timidum	Streptococcus_constellatus	0.52324	4.50359e-17	Positive correlation with P < 0.05
Fretibacterium_fastidiosum	Eubacterium_saphenum	0.557754	1.24616e-19	Positive correlation with P < 0.05
Mogibacterium_timidum	Eubacterium_saphenum	0.509623	3.84762e-16	Positive correlation with P < 0.05
Porphyromonas_endodontalis	Eubacterium_saphenum	0.542278	1.901e-18	Positive correlation with P < 0.05
Filifactor_alocis	Eubacterium_saphenum	0.650532	3.2163e-28	Positive correlation with P < 0.05
Prevotella_intermedia	Eubacterium_saphenum	0.563955	4.01701e-20	Positive correlation with P < 0.05
Tannerella_forsythia	Eubacterium_saphenum	0.509543	3.89488e-16	Positive correlation with P < 0.05
Prevotella_dentalis	Eubacterium_saphenum	0.503947	9.14838e-16	Positive correlation with P < 0.05
Fretibacterium_fastidiosum	Phocaeicola_abscessus	0.663056	1.28997e-29	Positive correlation with P < 0.05
Anaeroglobus_geminatus	Phocaeicola_abscessus	0.634668	1.53031e-26	Positive correlation with P < 0.05
Treponema_SGB69443	Phocaeicola_abscessus	0.702944	1.50183e-34	Positive correlation with P < 0.05
Prevotella_koreensis	Phocaeicola_abscessus	0.516777	1.26162e-16	Positive correlation with P < 0.05
Filifactor_alocis	Phocaeicola_abscessus	0.51467	1.75667e-16	Positive correlation with P < 0.05
Prevotella_intermedia	Phocaeicola_abscessus	0.590339	2.46654e-22	Positive correlation with P < 0.05
Tannerella_forsythia	Phocaeicola_abscessus	0.505447	7.28883e-16	Positive correlation with P < 0.05
Prevotella_dentalis	Phocaeicola_abscessus	0.636048	1.10352e-26	Positive correlation with P < 0.05
Treponema_denticola	Fretibacterium_fastidiosum	0.713536	5.3147e-36	Positive correlation with P < 0.05
Mogibacterium_timidum	Fretibacterium_fastidiosum	0.662423	1.52354e-29	Positive correlation with P < 0.05
Anaeroglobus_geminatus	Fretibacterium_fastidiosum	0.551083	4.10371e-19	Positive correlation with P < 0.05
Porphyromonas_endodontalis	Fretibacterium_fastidiosum	0.63805	6.84516e-27	Positive correlation with P < 0.05
Treponema_SGB69443	Fretibacterium_fastidiosum	0.735775	2.83764e-39	Positive correlation with P < 0.05
Prevotella_koreensis	Fretibacterium_fastidiosum	0.527097	2.40994e-17	Positive correlation with P < 0.05
Filifactor_alocis	Fretibacterium_fastidiosum	0.706821	4.49715e-35	Positive correlation with P < 0.05
Prevotella_intermedia	Fretibacterium_fastidiosum	0.564163	3.86598e-20	Positive correlation with P < 0.05
Tannerella_forsythia	Fretibacterium_fastidiosum	0.72451	1.4149e-37	Positive correlation with P < 0.05
Prevotella_dentalis	Fretibacterium_fastidiosum	0.595807	8.09289e-23	Positive correlation with P < 0.05
TM7_phylum_sp_oral_taxon_351	Stomatobaculum_SGB5266	0.755185	2.0605e-42	Positive correlation with P < 0.05
Candidatus_Saccharibacteria_unclassified_SGB19850	Stomatobaculum_SGB5266	0.649605	4.05637e-28	Positive correlation with P < 0.05
Streptococcus_sp_263_SSPC	Stomatobaculum_SGB5266	0.6279	7.43268e-26	Positive correlation with P < 0.05
Mogibacterium_timidum	Treponema_denticola	0.607169	7.4502e-24	Positive correlation with P < 0.05
Porphyromonas_endodontalis	Treponema_denticola	0.648823	4.92978e-28	Positive correlation with P < 0.05
Treponema_SGB69443	Treponema_denticola	0.683088	5.38343e-32	Positive correlation with P < 0.05
Filifactor_alocis	Treponema_denticola	0.757119	9.66354e-43	Positive correlation with P < 0.05
Prevotella_intermedia	Treponema_denticola	0.550545	4.51287e-19	Positive correlation with P < 0.05
Tannerella_forsythia	Treponema_denticola	0.825292	9.21379e-57	Positive correlation with P < 0.05
Candidatus_Saccharibacteria_unclassified_SGB19850	TM7_phylum_sp_oral_taxon_351	0.758078	6.62205e-43	Positive correlation with P < 0.05
Streptococcus_sp_263_SSPC	TM7_phylum_sp_oral_taxon_351	0.58972	2.79475e-22	Positive correlation with P < 0.05
Porphyromonas_endodontalis	Mogibacterium_timidum	0.58864	3.47278e-22	Positive correlation with P < 0.05
Treponema_SGB69443	Mogibacterium_timidum	0.558922	1.00865e-19	Positive correlation with P < 0.05
Filifactor_alocis	Mogibacterium_timidum	0.59767	5.50904e-23	Positive correlation with P < 0.05
Tannerella_forsythia	Mogibacterium_timidum	0.68463	3.46766e-32	Positive correlation with P < 0.05
Treponema_SGB69443	Anaeroglobus_geminatus	0.513142	2.2305e-16	Positive correlation with P < 0.05
Prevotella_intermedia	Anaeroglobus_geminatus	0.503225	1.02037e-15	Positive correlation with P < 0.05
Prevotella_dentalis	Anaeroglobus_geminatus	0.509434	3.96097e-16	Positive correlation with P < 0.05
Eubacterium_brachy	Porphyromonas_endodontalis	0.502026	1.22209e-15	Positive correlation with P < 0.05
Treponema_SGB69443	Porphyromonas_endodontalis	0.584617	7.74313e-22	Positive correlation with P < 0.05
Filifactor_alocis	Porphyromonas_endodontalis	0.749261	2.0067e-41	Positive correlation with P < 0.05
Prevotella_intermedia	Porphyromonas_endodontalis	0.606806	8.05318e-24	Positive correlation with P < 0.05
Tannerella_forsythia	Porphyromonas_endodontalis	0.773224	1.32282e-45	Positive correlation with P < 0.05
Prevotella_dentalis	Porphyromonas_endodontalis	0.528909	1.79167e-17	Positive correlation with P < 0.05
Filifactor_alocis	Treponema_SGB69443	0.672072	1.15524e-30	Positive correlation with P < 0.05
Prevotella_intermedia	Treponema_SGB69443	0.59048	2.39723e-22	Positive correlation with P < 0.05
Tannerella_forsythia	Treponema_SGB69443	0.679808	1.3605e-31	Positive correlation with P < 0.05
Prevotella_dentalis	Treponema_SGB69443	0.608307	5.83594e-24	Positive correlation with P < 0.05
Streptococcus_sp_263_SSPC	Candidatus_Saccharibacteria_unclassified_SGB19850	0.714093	4.43956e-36	Positive correlation with P < 0.05
Prevotella_intermedia	Filifactor_alocis	0.668812	2.79119e-30	Positive correlation with P < 0.05
Tannerella_forsythia	Filifactor_alocis	0.771059	3.31135e-45	Positive correlation with P < 0.05
Prevotella_dentalis	Filifactor_alocis	0.564506	3.62875e-20	Positive correlation with P < 0.05
Tannerella_forsythia	Prevotella_intermedia	0.604171	1.411e-23	Positive correlation with P < 0.05
Prevotella_dentalis	Tannerella_forsythia	0.519685	7.95789e-17	Positive correlation with P < 0.05

## Sheet: Table S6
Table S6. Network connectivity statistics of the health- and case-enriched species.
species	Degree number	Group
Actinomyces sp oral taxon 897	3	Disease
Actinomyces sp S6 Spd3	10	Health
Anaeroglobus geminatus	10	Disease
Bacteroidetes oral taxon 274	7	Disease
Bacteroidetes unclassified SGB1343	14	Disease
Campylobacter rectus	19	Disease
Candidatus Saccharibacteria unclassified SGB19850	10	Health
Desulfobulbus oralis	13	Disease
Dialister invisus	11	Disease
Eubacterium brachy	2	Disease
Eubacterium nodatum	19	Disease
Eubacterium saphenum	15	Disease
Filifactor alocis	21	Disease
Fretibacterium fastidiosum	27	Disease
Fusobacterium nucleatum	10	Disease
Gemella sanguinis	9	Health
GGB1022 SGB1315	4	Disease
GGB10852 SGB17523	26	Disease
GGB1188 SGB1538	1	Disease
GGB2665 SGB3591	2	Disease
GGB4333 SGB5935	14	Disease
GGB49229 SGB69060	22	Disease
Lautropia mirabilis	1	Health
Mogibacterium timidum	15	Disease
Oribacterium parvum	9	Health
Oribacterium sinus	9	Health
Parvimonas micra	6	Disease
Peptostreptococcus stomatis	12	Disease
Phocaeicola abscessus	21	Disease
Porphyromonas endodontalis	19	Disease
Porphyromonas gingivalis	15	Disease
Porphyromonas pasteri	6	Health
Prevotella dentalis	13	Disease
Prevotella intermedia	18	Disease
Prevotella koreensis	9	Disease
Prevotella multiformis	2	Disease
Prevotella saccharolytica	4	Disease
Rothia aeria	1	Health
Selenomonas sp oral taxon 126	5	Disease
Selenomonas sputigena	11	Disease
Stomatobaculum SGB5266	9	Health
Streptococcus constellatus	3	Disease
Streptococcus sp 263 SSPC	9	Health
Streptococcus sp A12	10	Health
Tannerella forsythia	21	Disease
TM7 phylum sp oral taxon 351	10	Health
Treponema denticola	18	Disease
Treponema lecithinolyticum	12	Disease
Treponema maltophilum	24	Disease
Treponema SGB3604	14	Disease
Treponema SGB69443	23	Disease

## Sheet: Table S7
Table S7. Detail of pathway markers.
pathway_name	LDA	p_value	project_id	the number of project
PWY0-162: superpathway of pyrimidine ribonucleotides de novo biosynthesis	-2.81547	0.00952271	PRJNA678453	2
PWY-5121: superpathway of geranylgeranyl diphosphate biosynthesis II (via MEP)	2.87728	3.48496e-05	PRJNA678453	2
PWY-7234: inosine-5-phosphate biosynthesis III	-2.99785	0.0202733	PRJNA932553	3
CITRULBIO-PWY: L-citrulline biosynthesis	2.8884	0.00432203	PRJNA932553	2
PWY0-301: L-ascorbate degradation I (bacterial, anaerobic)	-2.35078	0.0318944	PRJNA678453	1
PWY-4041: &gamma;-glutamyl cycle	-2.82342	0.0453048	PRJNA932553	3
LIPASYN-PWY: phospholipases	-3.2501	0.0161807	PRJNA230363	1
PWY-6608: guanosine nucleotides degradation III	2.80559	0.0214507	PRJNA932553	3
PWY-7220: adenosine deoxyribonucleotides de novo biosynthesis II	-2.69819	0.0448623	PRJNA717815	1
PWY-8131: 5-deoxyadenosine degradation II	2.51763	0.0189147	PRJNA230363	2
GLYCOLYSIS: glycolysis I (from glucose 6-phosphate)	2.84531	0.00467091	PRJNA717815	1
PWY0-1241: ADP-L-glycero-&beta;-D-manno-heptose biosynthesis	-2.66579	0.0402185	PRJDB11203	2
PWY-724: superpathway of L-lysine, L-threonine and L-methionine biosynthesis II	-2.71064	0.0440362	PRJNA230363	3
PWY-5676: acetyl-CoA fermentation to butanoate II	2.78456	0.0179822	PRJNA717815	2
PWY-5097: L-lysine biosynthesis VI	-2.83206	0.000683086	PRJNA678453	2
PWY-8131: 5-deoxyadenosine degradation II	2.57008	0.00908559	PRJNA932553	2
PWY-7234: inosine-5-phosphate biosynthesis III	-3.18903	0.000663607	PRJNA230363	3
PWY-7323: superpathway of GDP-mannose-derived O-antigen building blocks biosynthesis	2.58458	0.0170697	PRJNA932553	2
PWY-5030: L-histidine degradation III	3.24126	0.00401255	PRJNA230363	6
P185-PWY: formaldehyde assimilation III (dihydroxyacetone cycle)	2.81097	0.0065017	PRJNA396840	1
PWY-6823: molybdopterin biosynthesis	-3.55142	0.00167801	PRJDB11203	2
NONMEVIPP-PWY: methylerythritol phosphate pathway I	3.20376	0.0274168	PRJNA230363	2
PWY-5005: biotin biosynthesis II	2.71399	0.0305017	PRJNA230363	2
PWY-7199: pyrimidine deoxyribonucleosides salvage	3.04833	3.48496e-05	PRJNA678453	2
HISDEG-PWY: L-histidine degradation I	3.31888	0.000465115	PRJNA230363	5
PWY-724: superpathway of L-lysine, L-threonine and L-methionine biosynthesis II	-2.69758	0.0057894	PRJNA678453	3
PWY-724: superpathway of L-lysine, L-threonine and L-methionine biosynthesis II	-3.35695	0.0336405	PRJDB11203	3
PWY4FS-7: phosphatidylglycerol biosynthesis I (plastidic)	-2.94425	0.015631	PRJNA717815	1
PWY-7221: guanosine ribonucleotides de novo biosynthesis	3.0114	0.0064102	PRJNA717815	1
PWY-5861: superpathway of demethylmenaquinol-8 biosynthesis I	-2.61062	0.00979052	PRJDB11203	2
PWY-7791: UMP biosynthesis III	2.80262	0.0476454	PRJNA932553	2
PWY0-1061: superpathway of L-alanine biosynthesis	-2.92275	0.00457846	PRJNA678453	2
VALSYN-PWY: L-valine biosynthesis	-3.68102	0.0131368	PRJDB11203	2
POLYISOPRENSYN-PWY: polyisoprenoid biosynthesis (E. coli)	2.85774	1.78003e-05	PRJNA678453	1
PWY-6608: guanosine nucleotides degradation III	3.17974	0.000937136	PRJNA230363	3
PWY-5097: L-lysine biosynthesis VI	-3.48786	0.0115127	PRJDB11203	2
CITRULBIO-PWY: L-citrulline biosynthesis	2.94355	0.00466385	PRJNA717815	2
P108-PWY: pyruvate fermentation to propanoate I	2.62074	0.00445068	PRJNA717815	1
PWY-5030: L-histidine degradation III	3.12005	0.000687104	PRJNA717815	6
PWY-922: mevalonate pathway I (eukaryotes and bacteria)	-2.7422	0.0387005	PRJNA230363	1
PWY-4041: &gamma;-glutamyl cycle	-2.83122	0.0448623	PRJNA717815	3
COLANSYN-PWY: colanic acid building blocks biosynthesis	2.72994	0.00880862	PRJNA932553	3
PWY-7282: 4-amino-2-methyl-5-diphosphomethylpyrimidine biosynthesis II	-2.79042	0.0188052	PRJNA230363	2
PWY-6588: pyruvate fermentation to acetone	2.97096	0.0422116	PRJDB11203	3
PWY-5981: CDP-diacylglycerol biosynthesis III	-2.72913	0.0151936	PRJNA932553	2
PWY-8073: lipid IVA biosynthesis (P. putida)	-2.6869	0.0172926	PRJNA678453	1
PWY-622: starch biosynthesis	2.82296	0.0194635	PRJNA396840	3
PWY0-1586: peptidoglycan maturation (meso-diaminopimelate containing)	-3.27906	0.0274168	PRJNA230363	1
PWY-5913: partial TCA cycle (obligate autotrophs)	-3.17845	0.011073	PRJDB11203	1
PWY-6527: stachyose degradation	2.6865	0.0057894	PRJNA678453	2
PWY0-1415: superpathway of heme b biosynthesis from uroporphyrinogen-III	-2.92037	0.00738038	PRJNA717815	2
THISYNARA-PWY: superpathway of thiamine diphosphate biosynthesis III (eukaryotes)	2.72806	0.0206376	PRJNA717815	1
PWY-5910: superpathway of geranylgeranyldiphosphate biosynthesis I (via mevalonate)	-2.43377	0.0487008	PRJNA230363	2
PWY1G-0: mycothiol biosynthesis	-3.05921	0.0159807	PRJDB11203	2
PWY-6901: superpathway of glucose and xylose degradation	2.64353	0.0430619	PRJNA932553	2
PWY0-1298: superpathway of pyrimidine deoxyribonucleosides degradation	2.55756	0.0159197	PRJNA678453	1
PWY-6630: superpathway of L-tyrosine biosynthesis	-2.83975	0.0188052	PRJNA230363	2
COA-PWY-1: superpathway of coenzyme A biosynthesis III (mammals)	2.63799	0.0392052	PRJNA678453	1
P461-PWY: hexitol fermentation to lactate, formate, ethanol and acetate	-2.93784	0.00249691	PRJNA396840	1
PWY-7094: fatty acid salvage	-2.54435	0.0273663	PRJNA230363	1
DENITRIFICATION-PWY: nitrate reduction I (denitrification)	2.83084	0.0109391	PRJNA230363	1
PWY-6305: superpathway of putrescine biosynthesis	2.69336	0.000568723	PRJNA717815	2
PWY-7790: UMP biosynthesis II	2.80262	0.0476454	PRJNA932553	2
COLANSYN-PWY: colanic acid building blocks biosynthesis	3.10312	0.00294828	PRJNA230363	3
PWY-7942: 5-oxo-L-proline metabolism	-2.40554	0.0331101	PRJNA932553	2
PWY-5675: nitrate reduction V (assimilatory)	-2.84911	0.014852	PRJDB11203	3
PWY-6122: 5-aminoimidazole ribonucleotide biosynthesis II	2.70293	0.0470093	PRJNA678453	1
PWY-822: fructan biosynthesis	-2.25699	0.0305635	PRJNA932553	1
PWY-7953: UDP-N-acetylmuramoyl-pentapeptide biosynthesis III (meso-diaminopimelate containing)	3.20664	0.00295219	PRJNA230363	1
PWY0-1241: ADP-L-glycero-&beta;-D-manno-heptose biosynthesis	-2.47196	0.0314853	PRJNA932553	2
PWY0-1061: superpathway of L-alanine biosynthesis	-3.34559	0.0321999	PRJDB11203	2
PWY-6124: inosine-5-phosphate biosynthesis II	2.64814	0.00416206	PRJNA678453	1
PWY1G-0: mycothiol biosynthesis	-2.40976	0.0262587	PRJNA678453	2
BIOTIN-BIOSYNTHESIS-PWY: biotin biosynthesis I	2.86347	0.00307511	PRJNA932553	2
PWY-6385: peptidoglycan biosynthesis III (mycobacteria)	2.51293	0.0180171	PRJNA678453	2
PWY-7328: superpathway of UDP-glucose-derived O-antigen building blocks biosynthesis	-2.75144	0.0159197	PRJNA678453	1
P164-PWY: purine nucleobases degradation I (anaerobic)	3.11797	5.37805e-05	PRJNA230363	3
PWY-8187: L-arginine degradation XIII (reductive Stickland reaction)	2.95964	0.00170394	PRJNA717815	1
COBALSYN-PWY: superpathway of adenosylcobalamin salvage from cobinamide I	2.55526	0.0226873	PRJNA932553	3
PWY-702: L-methionine biosynthesis II	-3.43282	0.0192469	PRJDB11203	4
PWY-7883: anhydromuropeptides recycling II	-2.60589	0.0377729	PRJNA678453	2
ARGININE-SYN4-PWY: L-ornithine biosynthesis II	2.75249	0.0348363	PRJNA717815	2
ARG+POLYAMINE-SYN: superpathway of arginine and polyamine biosynthesis	2.81099	0.00318327	PRJNA717815	2
PWY-702: L-methionine biosynthesis II	-3.06225	0.00937417	PRJNA932553	4
PWY-5464: superpathway of cytosolic glycolysis (plants), pyruvate dehydrogenase and TCA cycle	2.67215	0.00221731	PRJNA717815	1
PWY-5676: acetyl-CoA fermentation to butanoate II	2.36237	0.0439205	PRJNA230363	2
VALSYN-PWY: L-valine biosynthesis	-3.15262	0.00542106	PRJNA230363	2
PWY-5188: tetrapyrrole biosynthesis I (from glutamate)	-2.90697	0.00178797	PRJNA678453	2
PWY4FS-8: phosphatidylglycerol biosynthesis II (non-plastidic)	-2.90722	0.0307536	PRJNA717815	1
PWY-6700: queuosine biosynthesis I (de novo)	3.75234	0.0110818	PRJDB11203	1
PWY-7371: 1,4-dihydroxy-6-naphthoate biosynthesis II	2.51123	0.0202733	PRJNA932553	1
PWY-6922: L-N&delta;-acetylornithine biosynthesis	2.51789	0.0430257	PRJNA230363	2
UDPNAGSYN-PWY: UDP-N-acetyl-D-glucosamine biosynthesis I	2.53678	0.0172926	PRJNA678453	1
PWY-7356: thiamine diphosphate salvage IV (yeast)	-2.39015	0.0476454	PRJNA932553	3
ARGSYN-PWY: L-arginine biosynthesis I (via L-ornithine)	-3.27053	0.0295662	PRJDB11203	1
PWY-7184: pyrimidine deoxyribonucleotides de novo biosynthesis I	2.5773	0.0256924	PRJNA396840	1
LACTOSECAT-PWY: lactose and galactose degradation I	-2.70669	0.0368884	PRJNA932553	2
PWY-6292: superpathway of L-cysteine biosynthesis (mammalian)	2.86926	0.00401255	PRJNA230363	2
PWY-5723: Rubisco shunt	-2.69268	0.0290121	PRJNA678453	3
PWY-7210: pyrimidine deoxyribonucleotides biosynthesis from CTP	2.60585	0.0311456	PRJNA396840	1
PWY-6608: guanosine nucleotides degradation III	3.04218	0.0179822	PRJNA717815	3
PENTOSE-P-PWY: pentose phosphate pathway	-3.2041	0.00215089	PRJNA230363	1
POLYAMSYN-PWY: superpathway of polyamine biosynthesis I	2.65499	0.00539567	PRJNA230363	1
RIBOSYN2-PWY: flavin biosynthesis I (bacteria and plants)	2.83433	0.00880862	PRJNA932553	3
PWY-5103: L-isoleucine biosynthesis III	-2.96686	0.0188052	PRJNA230363	2
PWY-3001: superpathway of L-isoleucine biosynthesis I	-2.78326	0.0349608	PRJNA717815	1
PWY-I9: L-cysteine biosynthesis VI (from L-methionine)	-2.98379	0.0202733	PRJNA932553	1
PWY-6969: TCA cycle V (2-oxoglutarate synthase)	3.11432	0.00541471	PRJNA230363	3
PWY-5837: 2-carboxy-1,4-naphthoquinol biosynthesis	-2.72781	0.0056321	PRJNA932553	1
PWY-7392: taxadiene biosynthesis (engineered)	2.90816	0.00539567	PRJNA230363	3
PWY66-389: phytol degradation	-2.53142	0.0421717	PRJNA678453	1
PWY-6936: seleno-amino acid biosynthesis (plants)	-3.11767	0.00467091	PRJNA717815	3
PWY-6147: 6-hydroxymethyl-dihydropterin diphosphate biosynthesis I	3.10588	0.00183005	PRJNA230363	1
COA-PWY: coenzyme A biosynthesis I (prokaryotic)	2.71926	0.0437435	PRJNA678453	2
PWY-5898: superpathway of menaquinol-12 biosynthesis	-2.89225	0.00729036	PRJNA932553	1
PWY-5897: superpathway of menaquinol-11 biosynthesis	-2.89225	0.00729036	PRJNA932553	1
PWY-6936: seleno-amino acid biosynthesis (plants)	-3.05346	0.00377663	PRJNA932553	3
DAPLYSINESYN-PWY: L-lysine biosynthesis I	-2.94483	0.0236286	PRJNA717815	4
PWY-6292: superpathway of L-cysteine biosynthesis (mammalian)	2.78761	0.000687104	PRJNA717815	2
CALVIN-PWY: Calvin-Benson-Bassham cycle	3.03289	0.0110487	PRJNA230363	3
PWY3O-4107: NAD salvage pathway V (PNC V cycle)	2.64399	0.0118397	PRJNA678453	3
PWY-7356: thiamine diphosphate salvage IV (yeast)	-2.95821	0.0274168	PRJNA230363	3
PWY-6897: thiamine diphosphate salvage II	2.60923	0.0112701	PRJNA932553	1
PWY-621: sucrose degradation III (sucrose invertase)	-2.96883	0.0039726	PRJNA717815	1
PWY-5130: 2-oxobutanoate degradation I	2.82164	0.0490111	PRJNA230363	1
PWY-5723: Rubisco shunt	2.78878	0.00748204	PRJNA717815	3
PWY-7197: pyrimidine deoxyribonucleotide phosphorylation	-2.76997	0.00871191	PRJNA717815	2
PWY-5838: superpathway of menaquinol-8 biosynthesis I	-2.67206	0.0161091	PRJNA932553	2
PWY-4041: &gamma;-glutamyl cycle	2.95047	0.0453516	PRJNA678453	3
PWY-6859: all-trans-farnesol biosynthesis	2.53391	0.0440362	PRJNA230363	2
BRANCHED-CHAIN-AA-SYN-PWY: superpathway of branched chain amino acid biosynthesis	-2.97866	0.0188052	PRJNA230363	1
PWY-5100: pyruvate fermentation to acetate and lactate II	-3.57182	0.0472756	PRJDB11203	1
PWY-5103: L-isoleucine biosynthesis III	-3.58663	0.0323364	PRJDB11203	2
PWY-5345: superpathway of L-methionine biosynthesis (by sulfhydrylation)	-2.9103	0.00100136	PRJNA678453	1
HSERMETANA-PWY: L-methionine biosynthesis III	-3.15721	0.0358518	PRJDB11203	2
TCA: TCA cycle I (prokaryotic)	2.54318	0.0239148	PRJNA717815	1
GLCMANNANAUT-PWY: superpathway of N-acetylglucosamine, N-acetylmannosamine and N-acetylneuraminate degradation	-2.52975	0.0298421	PRJNA932553	1
PWY-4984: urea cycle	2.69399	0.00640115	PRJNA717815	1
PWY-5675: nitrate reduction V (assimilatory)	2.58735	0.0258267	PRJNA678453	3
P163-PWY: L-lysine fermentation to acetate and butanoate	2.62544	0.00240384	PRJNA230363	1
P41-PWY: pyruvate fermentation to acetate and (S)-lactate I	-3.59872	0.0348207	PRJDB11203	1
PWY-702: L-methionine biosynthesis II	-3.18073	0.015631	PRJNA717815	4
PWY-6519: 8-amino-7-oxononanoate biosynthesis I	3.41123	0.00426848	PRJDB11203	2
PWY-6545: pyrimidine deoxyribonucleotides de novo biosynthesis III	2.87854	0.000658403	PRJNA717815	1
PWY-7111: pyruvate fermentation to isobutanol (engineered)	-3.11629	0.0440362	PRJNA230363	2
PWY-5981: CDP-diacylglycerol biosynthesis III	2.99323	7.72098e-06	PRJNA678453	2
PWY0-1261: anhydromuropeptides recycling I	-2.97337	0.0236286	PRJNA717815	2
PWY-8178: pentose phosphate pathway (non-oxidative branch) II	2.79499	0.0298421	PRJNA932553	1
HEME-BIOSYNTHESIS-II: heme b biosynthesis I (aerobic)	-2.84458	0.0214507	PRJNA932553	1
NAD-BIOSYNTHESIS-II: NAD salvage pathway III (to nicotinamide riboside)	-2.11044	0.0134966	PRJNA932553	1
PWY0-1415: superpathway of heme b biosynthesis from uroporphyrinogen-III	-2.47658	0.0161062	PRJNA932553	2
PWY-5030: L-histidine degradation III	2.68797	0.0020848	PRJNA678453	6
PWY0-1296: purine ribonucleosides degradation	2.88564	0.0238752	PRJNA678453	1
PWY-5840: superpathway of menaquinol-7 biosynthesis	-2.85293	0.0052747	PRJNA932553	1
PWY-6470: peptidoglycan biosynthesis V (&beta;-lactam resistance)	2.65131	0.0442111	PRJNA717815	2
PWY-7111: pyruvate fermentation to isobutanol (engineered)	-3.05832	0.00871191	PRJNA717815	2
PWY-6936: seleno-amino acid biosynthesis (plants)	-3.66858	0.00687553	PRJDB11203	3
PWY-7791: UMP biosynthesis III	3.01106	0.0206376	PRJNA717815	2
OANTIGEN-PWY: O-antigen building blocks biosynthesis (E. coli)	3.01373	9.2672e-05	PRJNA717815	1
PRPP-PWY: superpathway of histidine, purine, and pyrimidine biosynthesis	-2.68286	0.0231535	PRJNA717815	1
P23-PWY: reductive TCA cycle I	-2.26333	0.0453484	PRJNA678453	1
TRNA-CHARGING-PWY: tRNA charging	2.88271	0.000290409	PRJNA678453	1
PWY-6121: 5-aminoimidazole ribonucleotide biosynthesis I	2.79884	0.00761896	PRJNA678453	1
PWY-1042: glycolysis IV	3.27274	0.0188052	PRJNA230363	3
CALVIN-PWY: Calvin-Benson-Bassham cycle	2.90401	0.00377663	PRJNA932553	3
LACTOSECAT-PWY: lactose and galactose degradation I	-3.26157	0.0031971	PRJNA396840	2
ARG+POLYAMINE-SYN: superpathway of arginine and polyamine biosynthesis	2.64944	0.0109391	PRJNA230363	2
PWY-7942: 5-oxo-L-proline metabolism	-2.75835	0.0485723	PRJDB11203	2
PWY-7851: coenzyme A biosynthesis II (eukaryotic)	2.87238	0.0349608	PRJNA717815	2
DAPLYSINESYN-PWY: L-lysine biosynthesis I	-2.9242	0.000307917	PRJNA678453	4
PWY-7187: pyrimidine deoxyribonucleotides de novo biosynthesis II	-2.714	0.00464272	PRJNA717815	1
PWY0-162: superpathway of pyrimidine ribonucleotides de novo biosynthesis	-2.87038	0.0448623	PRJNA717815	2
PWY-7392: taxadiene biosynthesis (engineered)	2.99671	0.00337043	PRJNA717815	3
PROTOCATECHUATE-ORTHO-CLEAVAGE-PWY: protocatechuate degradation II (ortho-cleavage pathway)	-2.70273	0.00929051	PRJNA230363	1
PWY-5136: fatty acid &beta;-oxidation II (plant peroxisome)	-3.20075	0.0166753	PRJNA230363	1
PWY-5920: superpathway of heme b biosynthesis from glycine	-2.94828	0.000110397	PRJNA678453	1
PWY-7208: superpathway of pyrimidine nucleobases salvage	-2.65024	0.0349608	PRJNA717815	1
PWY-6470: peptidoglycan biosynthesis V (&beta;-lactam resistance)	-2.30785	0.00617652	PRJNA678453	2
PWY-7383: anaerobic energy metabolism (invertebrates, cytosol)	-2.64437	0.0118397	PRJNA678453	1
PWY-6305: superpathway of putrescine biosynthesis	2.49512	0.0348646	PRJNA230363	2
GLUTORN-PWY: L-ornithine biosynthesis I	-3.16047	0.0395639	PRJDB11203	1
THRESYN-PWY: superpathway of L-threonine biosynthesis	-3.11211	0.000102899	PRJNA230363	1
PWY0-1479: tRNA processing	-2.89845	0.00952271	PRJNA678453	1
PWY-5918: superpathway of heme b biosynthesis from glutamate	-2.95154	5.87142e-05	PRJNA678453	1
PWY-7115: C4 photosynthetic carbon assimilation cycle, NAD-ME type	-2.78265	0.00311069	PRJNA678453	1
PWY-6527: stachyose degradation	2.72377	0.0056321	PRJNA932553	2
CALVIN-PWY: Calvin-Benson-Bassham cycle	2.86477	0.0135547	PRJNA717815	3
PWY-6507: 4-deoxy-L-threo-hex-4-enopyranuronate degradation	2.40466	0.00683913	PRJNA932553	1
PWY-5686: UMP biosynthesis I	3.01	0.0206376	PRJNA717815	2
P42-PWY: incomplete reductive TCA cycle	2.69768	0.0117259	PRJNA717815	2
PWY-6969: TCA cycle V (2-oxoglutarate synthase)	2.94737	0.000568723	PRJNA717815	3
SALVADEHYPOX-PWY: adenosine nucleotides degradation II	2.64816	0.0283736	PRJNA230363	1
ARGSYNBSUB-PWY: L-arginine biosynthesis II (acetyl cycle)	-3.30029	0.0336405	PRJDB11203	1
NAGLIPASYN-PWY: lipid IVA biosynthesis (E. coli)	-2.6869	0.0172926	PRJNA678453	1
PWY-2942: L-lysine biosynthesis III	-2.74866	0.0220529	PRJNA678453	1
PWY-6353: purine nucleotides degradation II (aerobic)	2.96517	0.0170888	PRJNA230363	1
PWY-5838: superpathway of menaquinol-8 biosynthesis I	-2.65082	0.00979052	PRJDB11203	2
PWY-6606: guanosine nucleotides degradation II	2.86915	0.000222172	PRJNA230363	2
NONMEVIPP-PWY: methylerythritol phosphate pathway I	3.60511	0.00519531	PRJDB11203	2
SER-GLYSYN-PWY: superpathway of L-serine and glycine biosynthesis I	3.67667	0.00116301	PRJDB11203	2
PWY-7356: thiamine diphosphate salvage IV (yeast)	-2.78396	0.0210968	PRJDB11203	3
PWY-5855: ubiquinol-7 biosynthesis (early decarboxylation)	-2.48856	0.000987054	PRJNA678453	1
HISDEG-PWY: L-histidine degradation I	3.15958	0.00119374	PRJNA717815	5
PYRIDNUCSYN-PWY: NAD de novo biosynthesis I (from aspartate)	3.0659	0.00748204	PRJNA717815	3
PWY-7851: coenzyme A biosynthesis II (eukaryotic)	2.70993	0.0437435	PRJNA678453	2
PWY3O-4107: NAD salvage pathway V (PNC V cycle)	2.75573	0.0269887	PRJNA717815	3
PWY-6467: Kdo transfer to lipid IVA III (Chlamydia)	2.50484	0.000586193	PRJNA932553	4
PYRIDNUCSYN-PWY: NAD de novo biosynthesis I (from aspartate)	2.88767	0.0453048	PRJNA932553	3
ANAEROFRUCAT-PWY: homolactic fermentation	2.76914	0.0307536	PRJNA717815	1
PWY-6588: pyruvate fermentation to acetone	2.4867	0.0448623	PRJNA717815	3
SER-GLYSYN-PWY: superpathway of L-serine and glycine biosynthesis I	-2.68251	0.0350732	PRJNA678453	2
PWY-7883: anhydromuropeptides recycling II	-2.82788	0.0307536	PRJNA717815	2
PWY-7456: &beta;-(1,4)-mannan degradation	2.64707	0.00428516	PRJNA717815	2
NONOXIPENT-PWY: pentose phosphate pathway (non-oxidative branch) I	2.72819	0.0350057	PRJNA932553	1
P164-PWY: purine nucleobases degradation I (anaerobic)	2.70899	0.0112701	PRJNA932553	3
PWY-6549: L-glutamine biosynthesis III	2.60242	0.0212985	PRJNA717815	1
PWY-5899: superpathway of menaquinol-13 biosynthesis	-2.89225	0.00729036	PRJNA932553	1
PWY-6901: superpathway of glucose and xylose degradation	2.85896	0.0167518	PRJNA717815	2
PWY-5384: sucrose degradation IV (sucrose phosphorylase)	-2.93781	0.00285253	PRJNA717815	1
ALLANTOINDEG-PWY: superpathway of allantoin degradation in yeast	-2.27023	0.0451007	PRJNA230363	1
ASPASN-PWY: superpathway of L-aspartate and L-asparagine biosynthesis	2.71401	0.0220529	PRJNA678453	1
HISDEG-PWY: L-histidine degradation I	2.58979	0.0233422	PRJNA396840	5
PWY-7323: superpathway of GDP-mannose-derived O-antigen building blocks biosynthesis	3.12635	0.0402185	PRJDB11203	2
PWY-7234: inosine-5-phosphate biosynthesis III	-2.94989	0.0179822	PRJNA717815	3
PWY-6703: preQ0 biosynthesis	2.674	0.0470093	PRJNA678453	1
COLANSYN-PWY: colanic acid building blocks biosynthesis	3.02998	0.00285253	PRJNA717815	3
PWY-6588: pyruvate fermentation to acetone	2.64732	0.0125381	PRJNA230363	3
ILEUSYN-PWY: L-isoleucine biosynthesis I (from threonine)	-2.93086	0.0307536	PRJNA717815	2
PWY-5030: L-histidine degradation III	2.93149	0.0202733	PRJNA932553	6
ARGININE-SYN4-PWY: L-ornithine biosynthesis II	2.82823	0.000963882	PRJNA932553	2
PWY-7222: guanosine deoxyribonucleotides de novo biosynthesis II	-2.69819	0.0448623	PRJNA717815	1
DENOVOPURINE2-PWY: superpathway of purine nucleotides de novo biosynthesis II	-3.07517	0.00394783	PRJNA717815	2
GLUCOSE1PMETAB-PWY: glucose and glucose-1-phosphate degradation	-2.85218	0.0476454	PRJNA932553	2
GLUCOSE1PMETAB-PWY: glucose and glucose-1-phosphate degradation	-3.05812	0.0396161	PRJNA717815	2
PWY3O-4107: NAD salvage pathway V (PNC V cycle)	2.80905	0.0342937	PRJNA396840	3
PWY0-1261: anhydromuropeptides recycling I	-2.69384	0.0350705	PRJNA678453	2
SO4ASSIM-PWY: assimilatory sulfate reduction I	-2.80999	0.000461064	PRJNA678453	1
COBALSYN-PWY: superpathway of adenosylcobalamin salvage from cobinamide I	2.48625	0.0492907	PRJNA230363	3
PWY-6467: Kdo transfer to lipid IVA III (Chlamydia)	2.42995	0.00457511	PRJNA230363	4
PWY-5484: glycolysis II (from fructose 6-phosphate)	2.8791	0.0117259	PRJNA717815	1
CATECHOL-ORTHO-CLEAVAGE-PWY: catechol degradation to &beta;-ketoadipate	-3.1313	0.0273663	PRJNA230363	1
P42-PWY: incomplete reductive TCA cycle	2.99028	0.00181948	PRJNA230363	2
PWY-1042: glycolysis IV	2.72272	0.0113399	PRJNA678453	3
PWY-6317: D-galactose degradation I (Leloir pathway)	-2.93322	0.0206376	PRJNA717815	3
PWY-6277: superpathway of 5-aminoimidazole ribonucleotide biosynthesis	2.70293	0.0470093	PRJNA678453	1
PWY0-166: superpathway of pyrimidine deoxyribonucleotides de novo biosynthesis (E. coli)	-2.7024	0.00464272	PRJNA717815	1
PWY-1269: CMP-3-deoxy-D-manno-octulosonate biosynthesis	-2.57091	0.0377842	PRJNA678453	1
PWY-1042: glycolysis IV	3.74219	0.00483043	PRJDB11203	3
PYRIDNUCSYN-PWY: NAD de novo biosynthesis I (from aspartate)	3.73566	0.00120463	PRJDB11203	3
PWY-6609: adenine and adenosine salvage III	2.91953	0.01404	PRJNA678453	1
REDCITCYC: TCA cycle VI (Helicobacter)	2.5323	0.0179822	PRJNA717815	1
PWY-622: starch biosynthesis	3.0037	0.00631036	PRJNA717815	3
PWY-622: starch biosynthesis	2.99277	0.00442884	PRJNA230363	3
PWY-702: L-methionine biosynthesis II	-3.20348	0.0242291	PRJNA230363	4
PWY-6606: guanosine nucleotides degradation II	2.56192	0.0117259	PRJNA717815	2
PWY-5910: superpathway of geranylgeranyldiphosphate biosynthesis I (via mevalonate)	2.58355	0.0396499	PRJNA717815	2
HISDEG-PWY: L-histidine degradation I	2.96596	0.0239853	PRJNA932553	5
DTDPRHAMSYN-PWY: dTDP-&beta;-L-rhamnose biosynthesis	3.16622	0.000173539	PRJNA717815	1
PWY-7376: cob(II)yrinate a,c-diamide biosynthesis II (late cobalt incorporation)	-2.21886	0.0179673	PRJNA678453	1
PWY-7197: pyrimidine deoxyribonucleotide phosphorylation	-3.10649	0.00401756	PRJNA230363	2
PWY-5189: tetrapyrrole biosynthesis II (from glycine)	-3.45419	0.0361678	PRJDB11203	2
COA-PWY: coenzyme A biosynthesis I (prokaryotic)	2.89332	0.0349608	PRJNA717815	2
1CMET2-PWY: folate transformations III (E. coli)	-2.82923	0.0055263	PRJNA678453	2
P164-PWY: purine nucleobases degradation I (anaerobic)	2.4565	0.0437435	PRJNA678453	3
PWY-7254: TCA cycle VII (acetate-producers)	2.63896	0.00307401	PRJNA717815	1
HSERMETANA-PWY: L-methionine biosynthesis III	-3.03818	0.00748204	PRJNA717815	2
PWY-6467: Kdo transfer to lipid IVA III (Chlamydia)	2.49543	0.0351246	PRJNA717815	4
PWY-3841: folate transformations II (plants)	3.04946	0.0493218	PRJNA230363	1
PPGPPMET-PWY: ppGpp metabolism	2.95052	0.0046718	PRJNA230363	1
PWY-6630: superpathway of L-tyrosine biosynthesis	-2.82887	0.0039726	PRJNA717815	2
HISDEG-PWY: L-histidine degradation I	2.5839	0.0313188	PRJNA678453	5
PWY-7282: 4-amino-2-methyl-5-diphosphomethylpyrimidine biosynthesis II	2.8069	0.00130747	PRJNA678453	2
PWY-6859: all-trans-farnesol biosynthesis	2.82145	3.75688e-06	PRJNA678453	2
PWY-6467: Kdo transfer to lipid IVA III (Chlamydia)	3.39284	0.0212405	PRJDB11203	4
PWY-7392: taxadiene biosynthesis (engineered)	2.95355	3.05216e-05	PRJNA678453	3
PWY-6823: molybdopterin biosynthesis	-3.02251	0.0392371	PRJNA230363	2
PWY-5005: biotin biosynthesis II	2.51494	0.012359	PRJNA678453	2
PWY-5675: nitrate reduction V (assimilatory)	-2.74222	0.00748204	PRJNA717815	3
PWY-6628: superpathway of L-phenylalanine biosynthesis	-2.94116	0.0144747	PRJNA230363	1
1CMET2-PWY: folate transformations III (E. coli)	2.95249	0.0392371	PRJNA230363	2
BIOTIN-BIOSYNTHESIS-PWY: biotin biosynthesis I	3.15183	0.0465618	PRJDB11203	2
PWY-5686: UMP biosynthesis I	2.80262	0.0476454	PRJNA932553	2
PWY-7211: superpathway of pyrimidine deoxyribonucleotides de novo biosynthesis	2.7724	0.0116565	PRJNA230363	1
PWY-2201: folate transformations I	-2.92517	0.000784999	PRJNA678453	1
PWY-7013: (S)-propane-1,2-diol degradation	2.75603	0.0242096	PRJNA230363	1
GLUCONEO-PWY: gluconeogenesis I	3.01843	0.00627716	PRJNA230363	1
PWY-5723: Rubisco shunt	2.56512	0.0388567	PRJNA932553	3
PWY-5030: L-histidine degradation III	2.58694	0.0493662	PRJNA396840	6
GLYCOCAT-PWY: glycogen degradation I	-2.92133	0.00111482	PRJNA678453	1
PWY-6803: phosphatidylcholine acyl editing	-2.53863	0.00911109	PRJNA678453	1
P4-PWY: superpathway of L-lysine, L-threonine and L-methionine biosynthesis I	-2.62369	0.0421838	PRJNA678453	1
PWY-7977: L-methionine biosynthesis IV	-2.61227	0.0279146	PRJNA678453	1
P125-PWY: superpathway of (R,R)-butanediol biosynthesis	-2.48834	0.00776812	PRJNA932553	1
SULFATE-CYS-PWY: superpathway of sulfate assimilation and cysteine biosynthesis	-2.92347	0.000159797	PRJNA678453	1
PWY-6317: D-galactose degradation I (Leloir pathway)	2.8796	0.000611182	PRJNA678453	3
PWY-7357: thiamine phosphate formation from pyrithiamine and oxythiamine (yeast)	2.69793	0.00462068	PRJNA932553	1
PWY-6385: peptidoglycan biosynthesis III (mycobacteria)	3.51311	0.0306963	PRJDB11203	2
PWY-6317: D-galactose degradation I (Leloir pathway)	-2.76042	0.04125	PRJNA396840	3
PWY-5121: superpathway of geranylgeranyl diphosphate biosynthesis II (via MEP)	2.84896	0.00962266	PRJNA230363	2
ILEUSYN-PWY: L-isoleucine biosynthesis I (from threonine)	-3.06377	0.0126594	PRJNA230363	2
PWY-6270: isoprene biosynthesis I	2.8036	0.0493218	PRJNA230363	1
PWY-7992: superpathway of menaquinol-8 biosynthesis III	2.5369	0.0405943	PRJNA230363	1
PWY-5861: superpathway of demethylmenaquinol-8 biosynthesis I	-2.56299	0.0143243	PRJNA932553	2
PWY-6519: 8-amino-7-oxononanoate biosynthesis I	2.87067	0.00267579	PRJNA932553	2
DAPLYSINESYN-PWY: L-lysine biosynthesis I	-3.54281	0.00281757	PRJDB11203	4
PWY-6969: TCA cycle V (2-oxoglutarate synthase)	2.86235	0.0253473	PRJNA932553	3
PWY-5189: tetrapyrrole biosynthesis II (from glycine)	-3.01041	3.05216e-05	PRJNA678453	2
RIBOSYN2-PWY: flavin biosynthesis I (bacteria and plants)	3.63059	0.0269987	PRJDB11203	3
PWY-7790: UMP biosynthesis II	2.98059	0.0307536	PRJNA717815	2
PWY-6922: L-N&delta;-acetylornithine biosynthesis	2.53101	0.0119738	PRJNA932553	2
PWY-3781: aerobic respiration I (cytochrome c)	-3.12252	0.00837588	PRJDB11203	1
COBALSYN-PWY: superpathway of adenosylcobalamin salvage from cobinamide I	2.64164	0.0101194	PRJNA717815	3
PWY-5030: L-histidine degradation III	3.60471	0.0274081	PRJDB11203	6
PWY-5188: tetrapyrrole biosynthesis I (from glutamate)	-3.57659	0.0101826	PRJDB11203	2
DENOVOPURINE2-PWY: superpathway of purine nucleotides de novo biosynthesis II	-2.66821	0.00125684	PRJNA932553	2
PWY-6123: inosine-5-phosphate biosynthesis I	2.59598	0.00796988	PRJNA678453	1
RIBOSYN2-PWY: flavin biosynthesis I (bacteria and plants)	3.16909	0.0046718	PRJNA230363	3
PWY-7456: &beta;-(1,4)-mannan degradation	2.77618	0.019894	PRJNA230363	2
PWY-7199: pyrimidine deoxyribonucleosides salvage	3.12654	0.0392371	PRJNA230363	2
PWY66-429: fatty acid biosynthesis initiation (mitochondria)	-2.69776	0.04125	PRJNA396840	1
DAPLYSINESYN-PWY: L-lysine biosynthesis I	-3.09862	0.00542106	PRJNA230363	4

## Sheet: Table S8
Table S8. Sequencing depth of all the samples.
project_id	sample	sequencing depth(reads)	modeling or validation
PRJDB11203	DRR285642	795965	modeling
PRJDB11203	DRR285643	299859	modeling
PRJDB11203	DRR285644	685302	modeling
PRJDB11203	DRR285645	766740	modeling
PRJDB11203	DRR285646	771497	modeling
PRJDB11203	DRR285647	492179	modeling
PRJDB11203	DRR285648	178405	modeling
PRJDB11203	DRR285649	505950	modeling
PRJDB11203	DRR285650	383315	modeling
PRJDB11203	DRR285651	319893	modeling
PRJDB11203	DRR285652	371666	modeling
PRJDB11203	DRR285653	893572	modeling
PRJDB11203	DRR285654	168724	modeling
PRJDB11203	DRR285655	242160	modeling
PRJDB11203	DRR285656	156967	modeling
PRJDB11203	DRR285657	328628	modeling
PRJDB11203	DRR285658	793484	modeling
PRJDB11203	DRR285659	711064	modeling
PRJDB11203	DRR285660	304740	modeling
PRJDB11203	DRR285661	962551	modeling
PRJDB11203	DRR285662	126546	modeling
PRJDB11203	DRR285663	124835	modeling
PRJDB11203	DRR285664	305476	modeling
PRJDB11203	DRR285665	358493	modeling
PRJDB11203	DRR285666	262192	modeling
PRJDB11203	DRR285667	243446	modeling
PRJDB11203	DRR285668	285161	modeling
PRJDB11203	DRR285669	280449	modeling
PRJDB11203	DRR285670	202545	modeling
PRJDB11203	DRR285671	239446	modeling
PRJDB11203	DRR285672	535956	modeling
PRJDB11203	DRR285673	500024	modeling
PRJDB11203	DRR285674	562225	modeling
PRJDB11203	DRR285675	742257	modeling
PRJDB11203	DRR285676	904761	modeling
PRJDB11203	DRR285677	139398	modeling
PRJDB11203	DRR285678	336523	modeling
PRJDB11203	DRR285679	1056679	modeling
PRJDB11203	DRR285680	394080	modeling
PRJDB11203	DRR285681	473559	modeling
PRJDB11203	DRR285682	455580	modeling
PRJDB11203	DRR285683	1654749	modeling
PRJNA230363	SRR1044006	6641788	modeling
PRJNA230363	SRR1044017	2159172	modeling
PRJNA230363	SRR1044032	2273130	modeling
PRJNA230363	SRR1044033	3981584	modeling
PRJNA230363	SRR1044034	3406855	modeling
PRJNA230363	SRR1044035	4236667	modeling
PRJNA230363	SRR1044036	2293379	modeling
PRJNA230363	SRR1045092	4746014	modeling
PRJNA230363	SRR1045093	3053359	modeling
PRJNA230363	SRR1045094	2735185	modeling
PRJNA230363	SRR1045095	2252983	modeling
PRJNA230363	SRR1045096	3546620	modeling
PRJNA230363	SRR1045097	4840656	modeling
PRJNA230363	SRR1045098	1053923	modeling
PRJNA230363	SRR1045099	2448221	modeling
PRJNA230363	SRR1045100	965470	modeling
PRJNA230363	SRR2034637	2448101	modeling
PRJNA230363	SRR2034638	3718488	modeling
PRJNA230363	SRR2034639	7284155	modeling
PRJNA230363	SRR2034640	5470619	modeling
PRJNA230363	SRR2037083	48055498	modeling
PRJNA230363	SRR2037084	13815307	modeling
PRJNA230363	SRR2037085	32424524	modeling
PRJNA230363	SRR2037087	2262707	modeling
PRJNA230363	SRR2037088	7307982	modeling
PRJNA230363	SRR2037089	16244637	modeling
PRJNA230363	SRR2037090	16666779	modeling
PRJNA230363	SRR2037091	2958131	modeling
PRJNA396840	SRR5892193	5100637	modeling
PRJNA396840	SRR5892194	2998918	modeling
PRJNA396840	SRR5892196	3643970	modeling
PRJNA396840	SRR5892197	1372297	modeling
PRJNA396840	SRR5892198	4587040	modeling
PRJNA396840	SRR5892199	2289878	modeling
PRJNA396840	SRR5892201	2336316	modeling
PRJNA396840	SRR5892202	2371595	modeling
PRJNA396840	SRR5892203	1463974	modeling
PRJNA396840	SRR5892206	1750333	modeling
PRJNA396840	SRR5892208	1615843	modeling
PRJNA396840	SRR5892209	4299145	modeling
PRJNA396840	SRR5892210	5622755	modeling
PRJNA396840	SRR5892211	3619887	modeling
PRJNA396840	SRR5892212	1550562	modeling
PRJNA396840	SRR5892213	3994675	modeling
PRJNA396840	SRR5892214	4433692	modeling
PRJNA396840	SRR5892215	5804210	modeling
PRJNA396840	SRR5892216	6918643	modeling
PRJNA396840	SRR5892217	2923190	modeling
PRJNA678453	SRR13061492	13798983	modeling
PRJNA678453	SRR13061503	10247166	modeling
PRJNA678453	SRR13061505	3548479	modeling
PRJNA678453	SRR13061506	6970767	modeling
PRJNA678453	SRR13061507	21360616	modeling
PRJNA678453	SRR13061508	10648792	modeling
PRJNA678453	SRR13061509	6531961	modeling
PRJNA678453	SRR13061510	17297608	modeling
PRJNA678453	SRR13061511	4420701	modeling
PRJNA678453	SRR13061512	7638076	modeling
PRJNA678453	SRR13061513	14169985	modeling
PRJNA678453	SRR13061514	14968272	modeling
PRJNA678453	SRR13061515	505832	modeling
PRJNA678453	SRR13061516	2458008	modeling
PRJNA678453	SRR13061517	15334829	modeling
PRJNA678453	SRR13061518	8791178	modeling
PRJNA678453	SRR13061519	9424792	modeling
PRJNA678453	SRR13061520	16725753	modeling
PRJNA678453	SRR13061521	7313514	modeling
PRJNA678453	SRR13061522	3819208	modeling
PRJNA678453	SRR13061523	15939263	modeling
PRJNA678453	SRR13061524	791361	modeling
PRJNA678453	SRR13061525	10927385	modeling
PRJNA678453	SRR13061526	2653036	modeling
PRJNA678453	SRR13061527	17737741	modeling
PRJNA678453	SRR13061528	10483702	modeling
PRJNA678453	SRR13061529	18428490	modeling
PRJNA678453	SRR13061530	2240043	modeling
PRJNA678453	SRR13061531	14097540	modeling
PRJNA678453	SRR13061532	15992232	modeling
PRJNA678453	SRR13061533	3422765	modeling
PRJNA678453	SRR13061534	6247035	modeling
PRJNA678453	SRR13061535	15902964	modeling
PRJNA678453	SRR13061536	7667197	modeling
PRJNA678453	SRR13061537	12582440	modeling
PRJNA678453	SRR13061538	15508476	modeling
PRJNA678453	SRR13061539	12309377	modeling
PRJNA678453	SRR13061540	3816671	modeling
PRJNA678453	SRR13061541	15048152	modeling
PRJNA678453	SRR13061542	9385728	modeling
PRJNA678453	SRR13061543	3261874	modeling
PRJNA678453	SRR13061544	15217885	modeling
PRJNA678453	SRR13061545	3274602	modeling
PRJNA678453	SRR13061546	8363525	modeling
PRJNA678453	SRR13061547	17986619	modeling
PRJNA678453	SRR13061548	15634823	modeling
PRJNA678453	SRR13061549	9350636	modeling
PRJNA678453	SRR13061550	3966847	modeling
PRJNA678453	SRR13061551	17714996	modeling
PRJNA678453	SRR13061552	12639753	modeling
PRJNA678453	SRR13061553	11855899	modeling
PRJNA678453	SRR13061554	4418361	modeling
PRJNA678453	SRR13061555	13333769	modeling
PRJNA678453	SRR13061564	2408222	modeling
PRJNA678453	SRR13061575	10534425	modeling
PRJNA678453	SRR13061576	10172927	modeling
PRJNA678453	SRR13061577	11336877	modeling
PRJNA678453	SRR13061588	6556608	modeling
PRJNA678453	SRR13061599	17568303	modeling
PRJNA717815	SRR14122724	4901900	modeling
PRJNA717815	SRR14122725	3427729	modeling
PRJNA717815	SRR14122726	5145685	modeling
PRJNA717815	SRR14122727	6913767	modeling
PRJNA717815	SRR14122728	2953467	modeling
PRJNA717815	SRR14122729	3289405	modeling
PRJNA717815	SRR14122730	4113241	modeling
PRJNA717815	SRR14122731	1465056	modeling
PRJNA717815	SRR14122732	292085	modeling
PRJNA717815	SRR14122733	4181894	modeling
PRJNA717815	SRR14122734	1577382	modeling
PRJNA717815	SRR14122735	1559775	modeling
PRJNA717815	SRR14122736	392355	modeling
PRJNA717815	SRR14122737	863499	modeling
PRJNA717815	SRR14122738	2490109	modeling
PRJNA717815	SRR14122739	4565036	modeling
PRJNA717815	SRR14122740	2863057	modeling
PRJNA717815	SRR14122741	884879	modeling
PRJNA717815	SRR14122742	7267134	modeling
PRJNA717815	SRR14122743	2105743	modeling
PRJNA717815	SRR14122744	1299747	modeling
PRJNA717815	SRR14122745	2706845	modeling
PRJNA717815	SRR14122746	3533055	modeling
PRJNA717815	SRR14122747	1653313	modeling
PRJNA717815	SRR14122748	4113989	modeling
PRJNA717815	SRR14122749	3407146	modeling
PRJNA932553	SRR23388424	34895041	modeling
PRJNA932553	SRR23388425	48138604	modeling
PRJNA932553	SRR23388426	4733707	modeling
PRJNA932553	SRR23388427	41476990	modeling
PRJNA932553	SRR23388428	24405689	modeling
PRJNA932553	SRR23388429	21501577	modeling
PRJNA932553	SRR23388430	13213793	modeling
PRJNA932553	SRR23388431	36811871	modeling
PRJNA932553	SRR23388432	17291246	modeling
PRJNA932553	SRR23388433	13769181	modeling
PRJNA932553	SRR23388434	47100831	modeling
PRJNA932553	SRR23388435	48821658	modeling
PRJNA932553	SRR23388436	4261244	modeling
PRJNA932553	SRR23388437	6630363	modeling
PRJNA932553	SRR23388438	5655657	modeling
PRJNA932553	SRR23388439	34740955	modeling
PRJNA932553	SRR23388440	44625343	modeling
PRJNA932553	SRR23388441	45156603	modeling
PRJNA932553	SRR23388442	51222669	modeling
PRJNA932553	SRR23388443	44835562	modeling
PRJNA932553	SRR23388444	42697935	modeling
PRJNA932553	SRR23388445	43750260	modeling
PRJNA932553	SRR23388446	51386062	modeling
PRJNA932553	SRR23388447	45290016	modeling
PRJNA932553	SRR23388448	9732981	modeling
PRJNA932553	SRR23388449	44895500	modeling
PRJNA932553	SRR23388450	23742852	modeling
PRJNA932553	SRR23388451	44683407	modeling
PRJNA932553	SRR23388452	5292525	modeling
PRJNA932553	SRR23388453	8495324	modeling
PRJNA932553	SRR23388454	3424725	modeling
PRJNA932553	SRR23388455	17549639	modeling
PRJNA932553	SRR23388456	6981903	modeling
PRJNA932553	SRR23388457	3780114	modeling
PRJNA932553	SRR23388458	5258402	modeling
PRJNA932553	SRR23388459	15846613	modeling
PRJNA932553	SRR23388460	24148508	modeling
PRJNA932553	SRR23388461	3811566	modeling
PRJNA932553	SRR23388462	32747913	modeling
PRJNA932553	SRR23388463	18349575	modeling
PRJNA932553	SRR23388464	41300390	modeling
PRJNA932553	SRR23388465	51201791	modeling
PRJNA932553	SRR23388466	41142623	modeling
PRJNA932553	SRR23388467	36360966	modeling
PRJNA932553	SRR23388468	36002281	modeling
PRJNA932553	SRR23388469	5705819	modeling
PRJNA932553	SRR23388470	22903612	modeling
PRJNA932553	SRR23388471	35252819	modeling
PRJDB6966	DRR129551	394818	validation
PRJDB6966	DRR129553	158003	validation
PRJDB6966	DRR129555	582585	validation
PRJDB6966	DRR129557	483957	validation
PRJDB6966	DRR129559	14820	validation
PRJDB6966	DRR129561	337270	validation
PRJDB6966	DRR129563	416519	validation
PRJDB6966	DRR129565	443807	validation
PRJDB6966	DRR129567	660767	validation
PRJDB6966	DRR129569	192048	validation
PRJDB6966	DRR129571	630275	validation
PRJDB6966	DRR129573	454538	validation
PRJDB6966	DRR129575	389031	validation
PRJDB6966	DRR129577	145782	validation
PRJDB6966	DRR129579	10039	validation
PRJDB6966	DRR129581	350259	validation
PRJDB6966	DRR129583	246903	validation
PRJDB6966	DRR129585	558985	validation
PRJDB6966	DRR129587	78138	validation
PRJDB6966	DRR129589	417606	validation
PRJDB6966	DRR129591	318150	validation
PRJDB6966	DRR129593	352444	validation
PRJDB6966	DRR129595	447001	validation
PRJDB6966	DRR129597	281146	validation
PRJDB6966	DRR129599	378431	validation
PRJDB6966	DRR129601	144209	validation
PRJDB6966	DRR129603	194219	validation
PRJDB6966	DRR129605	300236	validation
PRJDB6966	DRR129607	258397	validation
PRJDB6966	DRR129609	28330	validation
PRJDB6966	DRR129611	68106	validation
PRJDB6966	DRR129613	536547	validation
PRJDB6966	DRR129615	134754	validation
PRJDB6966	DRR129617	170028	validation
PRJDB6966	DRR129619	294884	validation
PRJDB6966	DRR129621	125235	validation
PRJDB6966	DRR129623	227687	validation
PRJDB6966	DRR129625	273032	validation
PRJDB6966	DRR129627	321786	validation
PRJDB6966	DRR129629	495450	validation
PRJDB6966	DRR129631	435918	validation
PRJDB6966	DRR129633	516521	validation
PRJDB6966	DRR129635	417236	validation
PRJDB6966	DRR129637	492963	validation
PRJDB6966	DRR129639	153041	validation
PRJDB6966	DRR129641	55693	validation
PRJDB6966	DRR129643	146430	validation
PRJDB6966	DRR129645	45964	validation
PRJDB6966	DRR129647	21877	validation
PRJDB6966	DRR129649	156215	validation
PRJNA552294	SRR9684942	1919242	validation
PRJNA552294	SRR9684943	1901899	validation
PRJNA552294	SRR9684944	1497312	validation
PRJNA552294	SRR9684945	1944636	validation
PRJNA552294	SRR9684946	1217234	validation
PRJNA552294	SRR9684947	1345965	validation
PRJNA552294	SRR9684948	954689	validation
PRJNA552294	SRR9684949	2082218	validation
PRJNA552294	SRR9684950	1317902	validation
PRJNA552294	SRR9684951	2526874	validation
PRJNA552294	SRR9684952	2359720	validation
PRJNA552294	SRR9684953	1559773	validation
PRJNA552294	SRR9684954	1153508	validation
PRJNA552294	SRR9684955	1428777	validation
PRJNA552294	SRR9684956	1066169	validation
PRJNA552294	SRR9684957	1316317	validation
PRJNA552294	SRR9684958	997763	validation
PRJNA552294	SRR9684959	1261988	validation
PRJNA552294	SRR9684960	1361020	validation
PRJNA552294	SRR9684961	1649661	validation
PRJNA552294	SRR9684962	1835066	validation
PRJNA552294	SRR9684963	247668	validation
PRJNA552294	SRR9684964	1402941	validation
PRJNA552294	SRR9684965	1882065	validation
PRJNA552294	SRR9684966	894492	validation
PRJNA552294	SRR9684967	452787	validation
PRJNA552294	SRR9684968	1560754	validation
PRJNA552294	SRR9684969	2009782	validation
PRJNA552294	SRR9684970	644375	validation
PRJNA552294	SRR9684971	4312709	validation
PRJNA552294	SRR9684972	1299336	validation
PRJNA552294	SRR9684973	2439619	validation
PRJNA552294	SRR9684974	2004152	validation
PRJNA552294	SRR9684975	3190826	validation
PRJNA552294	SRR9684976	1755568	validation
PRJNA552294	SRR9684977	1601149	validation
PRJNA552294	SRR9684978	1501007	validation
PRJNA552294	SRR9684979	2152435	validation
PRJNA552294	SRR9684980	2617635	validation
PRJNA552294	SRR9684981	710827	validation
PRJNA552294	SRR9684982	2207801	validation
PRJNA552294	SRR9684983	1815159	validation
PRJNA552294	SRR9684984	1586080	validation
PRJNA552294	SRR9684985	1888624	validation
PRJNA552294	SRR9684986	1394666	validation
PRJNA552294	SRR9684987	1393394	validation
PRJNA552294	SRR9684988	2666407	validation
PRJNA552294	SRR9684989	835441	validation
PRJNA552294	SRR9684990	1156536	validation
PRJNA552294	SRR9684991	1371950	validation
PRJNA552294	SRR9684992	1145653	validation
PRJNA552294	SRR9684993	1077195	validation
PRJNA552294	SRR9684994	2502539	validation
PRJNA552294	SRR9684995	1525068	validation
PRJNA552294	SRR9684996	1672574	validation
PRJNA552294	SRR9684997	1904352	validation
PRJNA552294	SRR9684998	1845494	validation
PRJNA552294	SRR9684999	3095134	validation
PRJNA552294	SRR9685000	1115802	validation
PRJNA552294	SRR9685001	875750	validation
PRJNA552294	SRR9685002	2098194	validation
PRJNA552294	SRR9685003	965173	validation
PRJNA552294	SRR9685004	1393117	validation
PRJNA552294	SRR9685005	1027874	validation
PRJNA552294	SRR9685006	1022027	validation
PRJNA552294	SRR9685007	4021562	validation
PRJNA552294	SRR9685008	1920991	validation
PRJNA552294	SRR9685009	2274530	validation
